# Supplementary material for: Transcription analysis on response of porcine alveolar macrophages to Haemophilus parasuis
Source: BMC Genomics. 2012 Feb 13;13:68. doi: 10.1186/1471-2164-13-68 (PMC3296652; doi:10.1186/1471-2164-13-68)
Supplement: Additional file 1 — PAMs transcriptome analysis following H. parasuis infection using the Affymetrix Porcine Genechip. [file 1471-2164-13-68-S1.XLS]

## Sheet: Sheet1
Additional file 1. PAMs transcriptome analysis following Haemophilus parasuis infection using the Affymetrix Porcine Genechip.
Data of each probe is from the three piglets of the infetction group and the control group
“P”, present; “A”, absent; "M", marginal; select while Count(P)≥2 in two groups.
Totally, 14,228 and 13,813 probesets were detected expression in the infection and the control group
Probe Set ID	infection 1	infection 1 call	infection 2	infection 2 call	infection 3	infection 3 call	Probe Set ID	Control 1	Control 1 call	Control 2	Control 2 call	Control 3	Control 3 call
Ssc.6080.1.S1_at	125.99	A	343.68	P	226.25	P	AFFX-BioB-5_at	239.97	P	617.2	P	352.13	P
Ssc.16342.1.A1_at	28.44	A	33.64	P	21.08	P	AFFX-BioB-M_at	297.5	P	748.31	P	429.67	P
Ssc.11990.1.S1_at	48.91	A	51.38	P	46.95	P	AFFX-BioB-3_at	285.85	P	766.51	P	422.06	P
Ssc.16006.1.S1_at	69.76	A	105.64	P	118.11	P	AFFX-BioC-5_at	572.16	P	1332.04	P	830.9	P
Ssc.26330.1.S1_a_at	221.16	A	193.38	P	172.2	P	AFFX-BioC-3_at	839.05	P	1775.5	P	1169.71	P
Ssc.26339.1.S1_a_at	39.23	A	40.33	P	34.93	P	AFFX-BioDn-5_at	1321.5	P	2613.88	P	1898.28	P
Ssc.202.1.S1_at	132.6	A	122.02	P	144.97	P	AFFX-BioDn-3_at	3115.31	P	5348.7	P	4128.86	P
Ssc.16243.1.S1_at	43.32	A	74.84	P	68.16	P	AFFX-CreX-5_at	9253.68	P	11518.8	P	11019.9	P
Ssc.15965.1.S1_at	15.46	A	19.76	P	13.3	P	AFFX-CreX-3_at	10025.8	P	12165.8	P	12262.1	P
Ssc.10245.2.A1_a_at	48.16	A	87.93	P	83.72	P	AFFX-DapX-5_at	62.55	P	230.35	P	355.55	P
Ssc.15302.1.S1_at	54.85	A	58.94	P	57.36	P	AFFX-DapX-M_at	203.9	P	528.17	P	856.91	P
Ssc.21343.1.S1_at	259.43	A	255.98	P	279.09	P	AFFX-DapX-3_at	657.5	P	1725.6	P	1092.42	P
Ssc.414.1.A1_at	65.11	A	63.81	P	66.24	P	AFFX-LysX-5_at	18.94	P	59.4	P	56.55	P
Ssc.19690.1.S1_at	89.6	A	108.7	P	112.09	P	AFFX-LysX-M_at	49.13	P	136.35	P	89.38	P
Ssc.393.1.S1_at	15.05	A	20.36	P	20.21	P	AFFX-LysX-3_at	127.95	P	457.62	P	223.64	P
Ssc.16213.1.A1_x_at	72.71	A	83.91	P	81.21	P	AFFX-PheX-5_at	34.99	P	128.52	P	119.87	P
Ssc.23247.1.S1_at	11.96	A	19.95	P	15.15	P	AFFX-PheX-M_at	66.59	P	181.89	P	129.95	P
Ssc.7756.1.A1_at	25.34	A	66.97	P	51.5	P	AFFX-PheX-3_at	127.65	P	406.21	P	202	P
Ssc.2310.1.S1_at	235.61	A	646.34	P	396.31	P	AFFX-ThrX-5_at	45.01	P	83.52	P	119	P
Ssc.6296.1.S1_at	345.98	A	352.66	P	370.38	P	AFFX-ThrX-M_at	92.85	P	228.71	P	158.1	P
Ssc.4685.1.S1_at	1902.3	A	1784.83	P	2808.33	P	AFFX-ThrX-3_at	322.4	P	930.47	P	494.28	P
Ssc.4050.1.S1_at	109.24	A	127.62	P	101.72	P	AFFX-r2-Ec-bioB-5_at	228.52	P	654.41	P	415.3	P
Ssc.4922.1.A1_at	40.15	A	55.86	P	45.29	P	AFFX-r2-Ec-bioB-M_at	247.77	P	664.1	P	406.73	P
Ssc.28432.1.A1_at	8.58	A	21.9	P	14.86	P	AFFX-r2-Ec-bioB-3_at	362.4	P	956.4	P	556.38	P
Ssc.15266.1.S1_at	30.67	A	525.65	P	40.22	P	AFFX-r2-Ec-bioC-5_at	682.94	P	1632.66	P	990.94	P
Ssc.3630.1.S1_at	199.78	A	572.12	P	349.97	P	AFFX-r2-Ec-bioC-3_at	857.76	P	1961.41	P	1236.09	P
Ssc.7802.1.A1_at	36.27	A	39.62	P	58.09	P	AFFX-r2-Ec-bioD-5_at	3017.62	P	5391.53	P	4096.58	P
Ssc.8790.1.A1_at	123.34	A	216.82	P	190.39	P	AFFX-r2-Ec-bioD-3_at	3452.49	P	6200.85	P	5243.96	P
Ssc.8671.1.A1_at	9.76	A	12.66	P	23.48	P	AFFX-r2-P1-cre-5_at	10741.3	P	13418.5	P	13011.1	P
Ssc.17522.1.A1_at	83.37	A	69.03	P	79.45	P	AFFX-r2-P1-cre-3_at	13873.7	P	16258.4	P	16049.3	P
Ssc.1779.1.S1_at	107.89	A	146.71	P	139.7	P	AFFX-r2-Bs-dap-5_at	53.2	P	182.41	P	265.7	P
Ssc.8922.1.S1_at	41.9	A	122.33	P	92.86	P	AFFX-r2-Bs-dap-M_at	271.71	P	668.09	P	621.16	P
Ssc.3714.1.S1_a_at	77.5	A	106.35	P	82.28	P	AFFX-r2-Bs-dap-3_at	568.92	P	1428.41	P	1018	P
Ssc.26469.1.A1_at	100.23	A	118.23	P	145.23	P	AFFX-r2-Bs-lys-5_at	17.41	P	60.02	P	55.29	P
Ssc.16407.1.S1_at	46.44	A	58.83	P	45.8	P	AFFX-r2-Bs-lys-M_at	27.93	P	72.39	P	57.85	P
Ssc.3179.1.S1_at	172.53	A	127.81	P	124.35	P	AFFX-r2-Bs-lys-3_at	56.72	P	183.24	P	113.21	P
Ssc.8764.1.S1_at	52.76	A	61.08	P	49.36	P	AFFX-r2-Bs-phe-5_at	31.74	P	98.22	P	125.21	P
Ssc.4309.1.A1_at	326.85	A	339	P	341.65	P	AFFX-r2-Bs-phe-M_at	41.87	P	123.17	P	84.98	P
Ssc.6099.1.A1_at	20.88	A	19.59	P	28.14	P	AFFX-r2-Bs-phe-3_at	104.35	P	305.69	P	192.62	P
Ssc.2141.1.S1_at	31.55	A	38.28	P	40.23	P	AFFX-r2-Bs-thr-5_s_at	35.58	P	99.28	P	132.99	P
Ssc.13823.1.A1_at	129.52	A	139.31	P	138.88	P	AFFX-r2-Bs-thr-M_s_at	465.12	P	619.18	P	859.8	P
Ssc.9550.1.S1_at	189.96	A	174.18	P	201.95	P	AFFX-r2-Bs-thr-3_s_at	250.56	P	765.45	P	412.5	P
Ssc.21863.1.S1_at	81.65	A	84.35	P	71.98	P	AFFX-SSC-18SrRNA_at	648.56	P	1882.55	P	879.41	P
Ssc.21724.1.S1_at	212.1	A	215.79	P	218.71	P	AFFX-SSC-28SrRNA_at	893.03	P	1838.72	P	1128.77	P
Ssc.5836.1.S1_at	138.93	A	164.28	P	134.58	P	AFFX-SSC-28SrRNA_s_at	2696.66	P	5676.97	P	2513.58	P
Ssc.24936.1.S1_at	117.12	A	146.01	P	127.29	P	AFFX-SSC-5SrRNA_at	75.67	P	277.1	P	74.4	P
Ssc.2454.1.S1_at	423.34	A	380.4	P	374.41	P	AFFX-Ssc-actin-5_at	1906.34	P	1663.68	P	5174.73	P
Ssc.3309.1.A1_at	75.48	A	73.47	P	67.15	P	AFFX-Ssc-actin-5_x_at	2160.86	P	1713.76	P	5663.3	P
Ssc.10920.1.S1_a_at	19.08	A	17.36	P	19.82	P	AFFX-Ssc-actin-M_at	9749.71	P	7693.42	P	12394.1	P
Ssc.12340.1.A1_at	69.84	A	76.57	P	52.71	P	AFFX-Ssc-actin-3_at	14685.2	P	13833.5	P	17474.6	P
Ssc.13996.1.S1_at	140.59	A	154.93	P	220.41	P	AFFX-Ssc-ef1a-3_at	12339.3	P	10601.4	P	15511	P
Ssc.10961.1.S1_at	55.52	A	55.96	P	56.93	P	AFFX-Ssc-ef1a-M_at	13232.1	P	9137.25	P	16465	P
Ssc.6305.1.S1_at	28.67	A	33.91	P	29.45	P	AFFX-Ssc-ef1a-5_at	6649.26	P	4160.38	P	12919.5	P
Ssc.7338.1.A1_at	13.01	A	9.83	P	14.19	P	AFFX-Ssc-gapdh-5_at	1389.82	P	3293.95	P	4409.15	P
Ssc.21904.1.A1_at	103.98	A	129.98	P	101.59	P	AFFX-Ssc-gapdh-5_s_at	1485.57	P	2287.9	P	4520.37	P
Ssc.5522.1.S1_at	159.65	A	164.4	P	161.94	P	AFFX-Ssc-gapdh-M_at	4682.38	P	4746.01	P	7456.26	P
Ssc.25000.1.S1_at	207.14	A	330.14	P	289.46	P	AFFX-Ssc-gapdh-M_s_at	2651.38	P	2843.43	P	4488.25	P
Ssc.31124.1.S1_at	23.92	A	22.5	P	29.42	P	AFFX-Ssc-gapdh-3_at	10881.5	P	10851.7	P	11992.2	P
Ssc.26698.1.S1_at	74.88	A	113.58	P	68.79	P	AFFX-Ssc-gapdh-3_s_at	6041.2	P	6197.39	P	6851.65	P
Ssc.18682.1.S1_at	40.15	A	47.37	P	51.63	P	AFFX-Ssc-r2-Bs-dap-3_at	1158.67	P	2833.14	P	1902.36	P
Ssc.30653.1.A1_at	15.94	A	20.67	P	9.83	P	AFFX-Ssc-r2-Bs-dap-5_at	67.87	P	221.73	P	320.78	P
Ssc.9196.2.A1_at	42.57	A	84.29	P	63.61	P	AFFX-Ssc-r2-Bs-dap-M_at	669.08	P	1620.68	P	1192.75	P
Ssc.10437.1.A1_at	49.87	A	165.88	P	75.99	P	AFFX-Ssc-r2-Bs-lys-3_at	85.14	P	267.73	P	141.86	P
Ssc.22090.1.A1_at	16.16	A	18.57	P	18.75	P	AFFX-Ssc-r2-Bs-lys-5_at	33.2	P	93.41	P	86.62	P
Ssc.6687.1.A1_at	38.76	A	33.63	P	34.44	P	AFFX-Ssc-r2-Bs-lys-M_at	64.35	P	167.05	P	103.44	P
Ssc.4301.1.A1_at	147.44	A	194.83	P	189.84	P	AFFX-Ssc-r2-Bs-phe-3_at	115.16	P	384.35	P	210.2	P
Ssc.22377.1.A1_at	152.64	A	104.77	P	78.84	P	AFFX-Ssc-r2-Bs-phe-5_at	46.69	P	157.36	P	156.39	P
Ssc.29773.1.A1_at	87.19	A	79.7	P	75.39	P	AFFX-Ssc-r2-Bs-phe-M_at	67.15	P	184.6	P	493.09	P
Ssc.7792.1.A1_at	52.6	A	65.06	P	59.72	P	AFFX-Ssc-r2-Bs-thr-3_s_at	305.9	P	861.2	P	416.93	P
Ssc.3556.1.A1_at	18.69	A	94.65	P	35.42	P	AFFX-Ssc-r2-Bs-thr-5_s_at	35.02	P	98.93	P	142.58	P
Ssc.31126.1.A1_at	20.45	A	15.92	P	73.09	P	AFFX-Ssc-r2-Bs-thr-M_s_at	115.31	P	268.27	P	805.49	P
Ssc.2848.1.A1_at	144.7	A	180.59	P	164.9	P	AFFX-Ssc-r2-Ec-bioB-3_at	261.65	P	772.07	P	423.83	P
Ssc.13105.1.A1_at	57.15	A	42.76	P	60.88	P	AFFX-Ssc-r2-Ec-bioB-5_at	221.8	P	553.99	P	318.46	P
Ssc.15499.1.S1_at	118.96	A	391.66	P	347.68	P	AFFX-Ssc-r2-Ec-bioB-M_at	278.49	P	725.96	P	446.95	P
Ssc.17387.1.A1_at	12.87	A	32.92	P	15.56	P	AFFX-Ssc-r2-Ec-bioC-3_at	940.44	P	1920.28	P	1341.13	P
Ssc.18756.1.S1_at	48.51	A	38.58	P	59.2	P	AFFX-Ssc-r2-Ec-bioC-5_at	735.36	P	1677.06	P	1035.9	P
Ssc.21383.1.A1_at	331.54	A	378.65	P	361.14	P	AFFX-Ssc-r2-Ec-bioD-3_at	3919.18	P	6987.02	P	5642.91	P
Ssc.11403.1.S1_at	125.26	A	183.09	P	199.03	P	AFFX-Ssc-r2-Ec-bioD-5_at	2645.56	P	4764.51	P	3573.6	P
Ssc.24971.1.A1_at	175.1	A	170.2	P	182.24	P	AFFX-Ssc-r2-P1-cre-3_s_at	12906.7	P	15107	P	15272.3	P
Ssc.25089.1.S1_at	52.35	A	93.47	P	51.83	P	AFFX-Ssc-r2-P1-cre-5_s_at	11353.8	P	14332.8	P	13851.2	P
Ssc.18206.1.S1_at	38.5	A	51.7	P	48.56	P	AFFX-Ss_Gapdh_5_at	1535.45	P	2139.45	P	4144.58	P
Ssc.25136.2.A1_a_at	148.65	A	135.38	P	165.34	P	AFFX-Ss_Gapdh_M_at	1858.28	P	2059.71	P	3488.09	P
Ssc.23573.1.S1_at	59.18	A	54.92	P	48.1	P	AFFX-Ss_Gapdh_3_at	4743.85	P	4532.28	P	5699.17	P
Ssc.23046.1.S1_at	99.67	A	115.27	P	114	P	AFFX-Ss_Actin_5_s_at	24.08	P	30.66	P	95.13	P
Ssc.5560.1.S1_at	50.09	A	35.59	P	65.72	P	AFFX-Ss_Actin_3_s_at	272.04	P	281.12	A	534.82	P
Ssc.16639.1.A1_at	85.25	A	77.92	P	70.9	P	AFFX-Ss_18SrRNA_at	1190.87	P	1724.9	P	1844.81	P
Ssc.27624.1.S1_at	29.68	A	33.12	P	45.28	P	AFFX-Ss_IRP_M_at	24.09	P	36.8	P	64.28	P
Ssc.27203.1.S1_at	63.67	A	84.93	P	66.58	P	AFFX-Ss_IRP_3_at	14.38	P	43.34	P	151.93	P
Ssc.11547.1.S1_at	81.58	A	96.81	P	74.34	P	AFFX-Ss_Angioten_M_s_at	37.22	P	31.92	A	49.47	P
Ssc.4887.1.S1_at	5.77	A	13.14	P	10.76	P	AFFX-Ss_Angioten_3_s_at	23.48	P	13	A	25.29	P
Ssc.27213.1.A1_at	30.48	A	56.5	P	37.68	P	RPTR-Ssc-AF298789-2_s_at	14550.5	P	17295.5	P	17206.9	P
Ssc.24485.1.A1_at	117.16	A	90.93	P	143.22	P	RPTR-Ssc-AF298789-3_s_at	29.9	P	35.53	P	31.66	A
Ssc.26082.1.S1_at	204.99	A	146.68	P	181.93	P	RPTR-Ssc-J01347-2_at	25.2	P	22.24	A	35.9	A
Ssc.13862.2.S1_a_at	234.83	A	226.77	P	251.22	P	RPTR-Ssc-J01636-1_at	129.67	P	183.33	P	193.19	P
Ssc.13622.1.S1_at	16.22	A	23.32	P	28.02	P	SscAffx.25.1.S1_at	12947.9	P	12584.3	P	15333	P
Ssc.26881.1.S1_at	7.2	A	5.6	P	8.41	P	SscAffx.26.1.S1_at	9906.97	P	9334.17	P	8966.19	P
Ssc.3715.1.S1_at	101.86	A	110.96	P	94.56	P	SscAffx.27.1.S1_at	13588.5	P	13281.9	P	15038.1	P
Ssc.7508.1.A1_at	132.68	A	130.33	P	187.04	P	SscAffx.28.1.S1_at	7804.34	P	5565.72	P	9070.12	P
Ssc.2492.1.A1_at	129.81	A	118.5	P	110.73	P	SscAffx.29.1.S1_at	6906.32	P	6353.09	P	7437.79	P
Ssc.2751.1.S1_at	53.37	A	83.4	P	70.19	P	SscAffx.30.1.S1_at	13955.1	P	12585.4	P	13152.7	P
Ssc.27133.1.A1_at	39.47	A	35.63	P	47.91	P	SscAffx.31.1.S1_at	291.07	P	1229.7	P	601.52	P
Ssc.31068.1.A1_at	41.7	A	54.61	P	52.66	P	SscAffx.32.1.S1_at	4323.48	P	3679.01	P	4877.1	P
Ssc.4368.1.S1_at	36.62	A	108.19	P	84.8	P	SscAffx.33.1.S1_at	12378.2	P	11675.1	P	12483	P
Ssc.16947.1.A1_at	44.5	A	46.65	P	54.7	P	SscAffx.34.1.S1_at	9461.99	P	8333.77	P	11555.1	P
Ssc.30493.1.A1_at	69.04	A	68.4	P	69.22	P	SscAffx.35.1.S1_at	17354.8	P	15794.6	P	20778.3	P
Ssc.6093.3.A1_at	65.03	A	58.67	P	74.54	P	SscAffx.36.1.S1_at	14016.9	P	14733.7	P	16674.9	P
Ssc.19288.1.S1_at	181.18	A	344.8	P	208.78	P	SscAffx.37.1.S1_at	6280.72	P	7265.17	P	10384.7	P
Ssc.12777.1.A1_at	84.67	A	89.76	P	89.98	P	Ssc.15601.1.A1_s_at	44.76	A	86.1	P	229.2	P
Ssc.9555.1.A1_at	36.69	A	44.59	P	78.67	P	Ssc.14343.1.S1_at	10686	P	9877.45	P	14852.4	P
Ssc.3282.1.S1_at	45.69	A	44.2	P	46.72	P	Ssc.4365.1.A1_at	7457.65	P	6612.56	P	11391.4	P
Ssc.2544.1.S1_at	25.15	A	34.51	P	43.04	P	Ssc.12198.1.A1_at	1091.89	P	1151.85	P	2119.09	P
Ssc.12091.1.A1_at	33.96	A	26.7	P	41.87	P	Ssc.12962.1.A1_a_at	6056.84	P	7519.58	P	9094.47	P
Ssc.30921.1.S1_at	85.39	A	82.07	P	81.67	P	Ssc.11330.1.A1_at	5639.93	P	6977.77	P	8910.78	P
Ssc.4165.1.S1_at	211.42	A	145.32	P	193.95	P	Ssc.14392.1.A1_at	700.62	P	1180.64	P	1205.22	P
Ssc.14318.1.S1_at	30.26	A	26.89	P	48.04	P	Ssc.11132.1.S1_a_at	16508.9	P	15534.8	P	19215.7	P
Ssc.5161.1.S1_at	202.86	A	143.91	P	178.41	P	Ssc.11132.1.S1_at	4712.07	P	4930.99	P	7907.7	P
Ssc.1391.1.S1_at	34.06	A	81.92	P	28.15	P	Ssc.1342.1.S1_at	9441.15	P	8919.05	P	9206.71	P
Ssc.2035.1.S1_at	26.95	A	77.89	P	46.4	P	Ssc.16638.1.S1_at	7841.52	P	8433.9	P	8444.04	P
Ssc.24923.1.S1_at	42.61	A	47.04	P	42.46	P	Ssc.1241.1.S1_at	2701.67	P	3048.37	P	4383	P
Ssc.16839.1.S1_at	141.07	A	127.27	P	133.83	P	Ssc.101.1.S1_at	939.79	P	3153.69	P	988.46	P
Ssc.8676.1.S1_at	30.42	A	27.26	P	61.5	P	Ssc.12515.1.S1_at	8724	P	8142.88	P	11937.8	P
Ssc.26180.1.S1_at	19.46	A	43.25	P	30.54	P	Ssc.1357.1.S1_at	5652.87	P	5370.18	P	8872.26	P
Ssc.3771.1.A1_at	41.49	A	45.08	P	63.86	P	Ssc.308.1.S2_at	3511.79	P	2310.23	P	6258.55	P
Ssc.6265.1.S1_at	29.14	A	23.76	P	41.31	P	Ssc.308.1.S1_at	2485.19	P	2141.77	P	6137.06	P
Ssc.9572.1.A1_at	144.54	A	223.34	P	173.19	P	Ssc.1013.1.A1_at	4563.74	P	4629.92	P	8097.96	P
Ssc.21529.1.A1_at	18.33	A	20.52	P	25.15	P	Ssc.17228.1.S1_at	5913.84	P	6913.98	P	8920.35	P
Ssc.1205.1.S1_at	30.95	A	30.38	P	42.71	P	Ssc.11784.1.S1_at	46.4	P	83.67	P	116.54	P
Ssc.4180.1.S1_at	114.23	A	140.18	P	136.95	P	Ssc.13774.1.S1_at	3182.22	P	3568.13	P	7550.91	P
Ssc.3192.1.A1_at	33.89	A	125.82	P	94.22	P	Ssc.8516.1.A1_at	32.11	P	19.73	A	15.36	A
Ssc.7186.1.A1_at	17.93	A	55.71	P	27.19	P	Ssc.11992.1.A1_at	35.41	P	29.27	P	49.96	P
Ssc.15661.1.S1_at	30.32	A	34.87	P	41.72	P	Ssc.54.1.A1_at	12433	P	10004.6	P	13252.1	P
Ssc.5282.1.S1_at	118.65	A	155.92	P	107.35	P	Ssc.11153.1.S1_at	2292.54	P	2537.49	P	3753.85	P
Ssc.19208.1.S1_at	62.48	A	67.53	P	64.94	P	Ssc.4876.1.A1_at	90.17	P	44.46	A	157.84	P
Ssc.4020.1.S1_at	104.62	A	131.14	P	94.68	P	Ssc.11087.1.S1_at	9588.83	P	10507.7	P	12183.4	P
Ssc.10556.1.S1_at	53.56	A	67.88	P	59.81	P	Ssc.9819.1.S1_at	1616.5	P	1338.79	P	3000.44	P
Ssc.25037.1.S1_at	15.08	A	19.36	P	19.39	P	Ssc.638.1.S1_at	4543.59	P	6197.3	P	7428.28	P
Ssc.16861.1.A1_at	69.18	A	77.29	P	86.48	P	Ssc.638.1.A1_at	716.62	P	1505.15	P	324.55	P
Ssc.1344.1.A1_at	40.48	A	62.6	P	87.51	P	Ssc.3284.1.A1_at	8139.94	P	6951.01	P	10358.7	P
Ssc.4272.1.A1_at	29.35	A	53.44	P	38.67	P	Ssc.3284.1.S1_at	254.03	P	1117.53	P	466.72	P
Ssc.12502.2.S1_at	22.88	A	31.97	P	22.02	P	Ssc.226.1.S1_at	1667.3	P	1487.45	P	3762.16	P
Ssc.3112.1.A1_at	22.13	A	32.04	P	30.49	P	Ssc.328.1.A1_at	3160.35	P	2172.66	P	3579.11	P
Ssc.3102.2.A1_at	11.59	A	18.49	P	37.7	P	Ssc.328.1.S1_at	32.63	M	52.51	P	66.91	P
Ssc.27199.1.S1_at	249.17	A	200.16	P	238.85	P	Ssc.9781.1.S1_at	151.21	P	127.11	P	171.3	P
Ssc.2701.2.S1_at	96.68	A	147.34	P	120.47	P	Ssc.105.1.S1_at	1559.2	P	954	P	1992.64	P
Ssc.11756.1.S1_at	97.36	A	97.91	P	88.67	P	Ssc.9272.1.S1_at	3208.97	P	2769.64	P	5796.04	P
Ssc.6846.1.A1_at	28.71	A	24.62	P	27.32	P	Ssc.2979.1.S1_at	2203.02	P	1301.97	P	2853.18	P
Ssc.15246.1.S1_at	126.3	A	143.12	P	118.52	P	Ssc.1098.1.S1_at	7423.15	P	9858.06	P	11354.4	P
Ssc.6908.1.A1_at	71.12	A	64.5	P	71.9	P	Ssc.11791.1.S1_at	48.86	P	55.51	P	56.28	P
Ssc.8805.1.A1_at	16.28	A	19.97	P	36.62	P	Ssc.1018.1.S1_at	4027.92	P	2755.64	P	6667.47	P
Ssc.11405.1.A1_at	44.92	A	51.81	P	49.96	P	Ssc.14003.1.S1_a_at	2727.79	P	1888.42	P	3813.27	P
Ssc.30787.2.S1_at	58.88	A	71.71	P	73.59	P	Ssc.221.1.S1_at	889.71	P	2245.51	P	2361.27	P
Ssc.13600.1.S1_at	13.7	A	19.43	P	26.29	P	Ssc.224.1.S1_at	849.62	P	657.02	P	1558.66	P
Ssc.12633.1.S1_at	11.23	A	42.49	P	17.56	P	Ssc.856.1.S1_at	2134.1	P	1819.55	P	2589.99	P
Ssc.3084.3.A1_at	121.26	A	152.35	P	121.57	P	Ssc.14258.1.S1_at	5342.71	P	4957.75	P	7209.51	P
Ssc.13717.1.A1_at	40.55	A	70.77	P	55.69	P	Ssc.5264.1.A1_at	2817.96	P	1698.82	P	4066.36	P
Ssc.10722.1.A1_at	11.6	A	18.67	P	19.94	P	Ssc.14502.1.S1_a_at	3004.12	P	2964.98	P	3500.53	P
Ssc.15678.1.A1_s_at	111.14	A	232.47	P	174.15	P	Ssc.1163.1.S1_at	3021.6	P	3350.32	P	4237.48	P
Ssc.10192.1.A1_at	34.7	A	31.85	P	60.59	P	Ssc.8203.1.S1_at	118.1	P	207.33	P	225.5	P
Ssc.12789.1.A1_at	117.6	A	829.38	P	168.09	P	Ssc.6117.1.S1_at	7027.14	P	5526.37	P	9091.85	P
Ssc.25597.2.S1_a_at	11.57	A	19.22	P	11.36	P	Ssc.3196.1.S1_at	3488.37	P	3607.26	P	4224.84	P
Ssc.26308.1.S1_at	36.8	A	34.24	P	37.61	P	Ssc.3588.1.S1_at	1363.27	P	1208.31	P	1871.66	P
Ssc.26250.1.S1_at	22.22	A	24.16	P	30.26	P	Ssc.13766.1.A1_at	3692.36	P	3040.59	P	4159.98	P
Ssc.24997.1.S1_at	69.3	A	211.2	P	148.78	P	Ssc.777.1.S1_at	53.85	P	43.69	A	110.36	P
Ssc.19172.2.S1_at	55.72	A	61.4	P	69.27	P	Ssc.16159.1.S1_at	993.26	P	1421.52	P	1428.83	P
Ssc.2185.3.S1_at	72.36	A	71.17	P	72.69	P	Ssc.9970.1.A1_at	716.98	P	1145.55	P	1419.42	A
Ssc.20292.3.S1_at	145.53	A	144.19	P	128.99	P	Ssc.11184.1.S1_at	3131.72	P	3497.01	P	4713.6	P
Ssc.1849.2.S1_at	104.14	A	145.71	P	105.77	P	Ssc.373.1.S1_at	21.33	P	25.73	A	72.02	P
Ssc.11165.2.S1_at	62.75	A	70.89	P	78.63	P	Ssc.5936.1.A1_a_at	6543.92	P	6013.53	P	6358.11	P
Ssc.13576.2.S1_at	97.93	A	96.96	P	137.35	P	Ssc.575.1.S1_at	60.72	P	117.59	P	118.72	P
Ssc.23809.3.S1_at	67.03	A	64.8	P	75.89	P	Ssc.13983.1.S1_at	2150.36	P	1669.93	P	3199.88	P
Ssc.21884.2.S1_at	73.48	A	73.62	P	74.94	P	Ssc.13983.1.S2_at	79.73	P	70.75	P	212.79	P
Ssc.19267.2.S1_at	155.24	A	243.62	P	147.48	P	Ssc.8440.1.S1_at	3067.37	P	2778.81	P	3736.64	P
Ssc.19203.3.S1_at	21.74	A	32.04	P	34.24	P	Ssc.800.1.S1_at	2160.71	P	1976.44	P	2919.5	P
Ssc.1999.2.S1_at	318.82	A	306.39	P	351.3	P	Ssc.9075.1.A1_at	1911.12	P	2471.98	P	3516.5	P
Ssc.15266.2.S1_at	24.11	A	71.73	P	24.08	P	Ssc.73.1.S1_at	282.73	P	397.15	P	401.01	P
Ssc.16379.1.S1_at	47.63	A	60.16	P	55.42	P	Ssc.217.1.S1_at	3667.06	P	4006.17	P	7051.27	P
Ssc.1019.2.S1_at	222.66	A	220.26	P	217.35	P	Ssc.2707.1.S1_at	1241.2	P	1864.85	P	3521.62	P
Ssc.2585.2.S1_at	20.2	A	33.62	P	29.38	P	Ssc.4217.1.S1_at	69.99	P	89.16	P	115.45	A
Ssc.5253.1.S1_at	27.67	A	28.13	P	38.28	P	Ssc.183.1.S1_at	2315.5	P	2436.88	P	3171.18	P
Ssc.25773.1.S1_at	34.7	A	45.56	P	39.2	P	Ssc.4621.1.S1_at	4253.52	P	3161.31	P	6558.04	P
Ssc.7036.2.S1_at	122.2	A	154.23	P	130.61	P	Ssc.14506.1.S1_at	383.95	P	280.46	P	1188.17	P
Ssc.2714.3.S1_at	51.98	A	47.11	P	48.22	P	Ssc.657.1.A1_at	96.23	P	42.64	P	84.31	P
Ssc.24231.2.S1_at	20.86	A	31.74	P	36.41	P	Ssc.5550.1.S1_at	2319.46	P	2256.87	P	3045.31	P
Ssc.1616.2.S1_at	137.34	A	137.45	P	112.95	P	Ssc.11580.1.S1_at	1103.31	P	913.37	P	1010.95	P
Ssc.24142.1.S1_at	58.78	A	55.28	P	60.7	P	Ssc.14463.1.S1_at	3349.36	P	2247.33	P	3792.44	P
Ssc.15583.2.S1_at	197.43	A	180.52	P	191.79	P	Ssc.5712.1.S1_at	505.69	P	1040.8	P	1121.96	P
Ssc.10645.2.S1_at	120.84	A	143.64	P	97.38	P	Ssc.6009.1.S1_a_at	149.63	P	188.33	A	212.34	P
Ssc.25250.2.S1_at	66.92	A	71.44	P	71.15	P	Ssc.6009.1.S1_at	60	P	28.32	P	86.24	P
Ssc.27627.1.S1_at	130.08	A	166.05	P	145.88	P	Ssc.12507.1.S1_at	3311.88	P	2984.72	P	4553.12	P
Ssc.6160.2.S1_at	70.63	A	88.11	P	80.74	P	Ssc.14521.1.S1_at	1756.17	P	2251.34	P	2276.71	P
Ssc.23072.1.S1_at	53.24	A	56.55	P	50.53	P	Ssc.947.1.S1_at	1983.12	P	3173.26	P	421.66	P
Ssc.26021.1.S1_at	27.14	A	32.98	P	88.56	P	Ssc.947.1.S1_s_at	7067.81	P	8833.63	P	10166.3	P
Ssc.7487.2.S1_at	51.48	A	69.86	P	62.11	P	Ssc.709.1.S1_at	1197.69	P	1809.76	P	1205.88	P
Ssc.18251.2.S1_at	83.69	A	85.35	P	79.61	P	Ssc.526.1.S1_at	82.24	P	114.08	P	138.69	P
Ssc.3579.2.S1_at	153.57	A	136.63	P	124.39	P	Ssc.64.1.S1_at	135.98	P	71.89	P	134.56	P
Ssc.30638.2.S1_at	142.83	A	145.47	P	150.21	P	Ssc.12348.1.S1_at	10769.6	P	11546.9	P	14915.6	P
Ssc.18577.1.S1_at	77.57	A	71.19	P	73.53	P	Ssc.760.1.S1_at	40.6	P	80.79	P	62.05	A
Ssc.5780.2.S1_at	36.62	A	32.47	P	28.79	P	Ssc.14490.1.S1_at	6118.38	P	4657.89	P	8992.59	P
Ssc.18242.1.S1_at	45.91	A	44.79	P	55.75	P	Ssc.102.1.S1_at	279.43	P	324.32	P	467.88	P
Ssc.17559.2.S1_at	148.05	A	137.2	P	139.3	P	Ssc.460.1.S1_at	2998.11	P	3132.57	P	4410.27	P
Ssc.26232.2.S1_at	82.14	A	87.16	P	85.03	P	Ssc.1199.1.A1_at	1430.25	P	1027.24	P	1821.07	P
Ssc.8821.2.A1_at	37.36	A	36.15	P	33.62	P	Ssc.61.1.S1_at	8799.78	P	9784.33	P	9930.47	P
Ssc.30287.1.A1_at	22.5	A	13.46	P	20.25	P	Ssc.231.1.S1_at	1068.52	P	1253.86	P	1712.1	P
Ssc.14424.1.S1_at	120.98	A	122.1	P	193.16	P	Ssc.231.1.S2_at	106.16	P	93.09	P	161.9	P
Ssc.9278.1.A1_at	89.72	A	99.96	P	115.11	P	Ssc.19907.1.S1_at	62.81	P	49.98	A	73.69	A
Ssc.24201.1.A1_at	48.45	A	53.74	P	48.07	P	Ssc.14522.1.S1_at	213.26	P	397.78	P	337.75	P
Ssc.27463.1.A1_at	141.97	A	117.3	P	138.77	P	Ssc.830.1.S1_at	968.16	P	1361.79	P	2808.25	P
Ssc.24488.1.A1_at	15.95	A	14.25	P	14.95	P	Ssc.15237.1.S1_at	255.48	P	332.44	P	516.86	P
Ssc.26422.1.A1_at	30.95	A	30.75	P	32.23	P	Ssc.4871.1.S1_at	1804.33	P	850.56	P	3203.84	P
Ssc.31079.1.A1_at	24.64	A	32.08	P	63.81	P	Ssc.383.1.S1_at	136.89	P	385.08	P	140.46	P
Ssc.30098.1.A1_at	43.27	A	41.18	P	40.62	P	Ssc.12368.1.S1_at	197.84	P	177.34	P	300.47	P
Ssc.19468.1.A1_at	28.8	A	37.9	P	33.08	P	Ssc.8330.1.S1_at	12.09	A	11.06	P	28.36	P
Ssc.24955.1.S1_at	26.89	A	30.31	P	31.57	P	Ssc.14480.1.S1_at	312.88	P	507.49	P	720.35	P
Ssc.26661.1.S1_at	63.14	A	71.23	P	69.63	P	Ssc.6019.1.S1_at	3878.42	P	4468.15	P	4944.99	P
Ssc.23949.2.S1_at	39.68	A	38.03	P	33.94	P	Ssc.4263.1.A1_at	886.74	P	1048.33	P	1252.88	P
Ssc.24814.1.S1_at	19.31	A	27.14	P	28.88	P	Ssc.600.1.S1_s_at	4821.24	P	3902.6	P	697.28	P
Ssc.24172.1.A1_at	77.09	A	83.94	P	102.19	P	Ssc.8552.1.S2_a_at	1449.49	P	813.3	P	2477.17	P
Ssc.25083.1.A1_at	63.02	A	72.12	P	64.89	P	Ssc.8552.3.S1_a_at	945.67	P	694.88	P	1645.41	P
Ssc.27089.1.A1_at	57.24	A	59.82	P	51.08	P	Ssc.9178.1.S1_at	621.52	P	775.99	P	2290.36	P
Ssc.21555.2.A1_a_at	40.58	A	40.16	P	39.01	P	Ssc.3528.1.S1_at	352.8	P	285.7	P	441.39	P
Ssc.22477.1.S1_at	22.24	A	23.22	P	52.25	P	Ssc.14543.1.S1_at	1243.75	P	1141.13	P	2260.06	P
Ssc.24812.1.A1_at	31.92	A	31.47	P	42.58	P	Ssc.11757.1.S1_at	76.86	P	109.65	P	293.88	P
Ssc.17860.1.A1_at	17.22	A	38.78	P	56.6	P	Ssc.757.1.S1_at	461.61	P	427.55	P	734.12	P
Ssc.15532.1.S1_at	28.97	A	40.68	P	55.81	P	Ssc.18652.1.S1_at	375.83	P	480.31	P	399.54	P
Ssc.24510.1.S1_at	3.2	A	2.69	P	2.54	P	Ssc.396.1.S1_a_at	3993.84	P	4599.32	P	4729.57	P
Ssc.24796.1.A1_at	13.53	A	26.93	P	16.99	P	Ssc.4617.1.S1_at	55.1	P	56.45	P	76.17	P
Ssc.26750.1.A1_at	29.84	A	24.82	P	31.64	P	Ssc.5454.1.S1_at	2017.28	P	2041.01	P	3682.12	P
Ssc.24997.2.A1_at	54.2	A	324.74	P	180.27	P	Ssc.14528.1.S1_at	153.57	P	193.87	P	270.66	P
Ssc.29443.1.A1_at	59.23	A	69.21	P	81.44	P	Ssc.5062.1.S1_at	405.5	P	324.59	P	548.46	P
Ssc.26842.1.A1_at	40.66	A	41.27	P	41.46	P	Ssc.11071.1.S1_at	812.86	P	604.26	P	1116.67	P
Ssc.30383.1.A1_at	32.73	A	28.32	P	84.27	P	Ssc.1031.1.S1_at	2141.1	P	3972.81	P	4523.73	P
Ssc.30196.1.A1_at	91.8	A	84.79	P	77.33	P	Ssc.314.1.S1_at	52.25	P	55.52	P	41.09	P
Ssc.7071.1.A1_at	113.66	A	96.39	P	172.1	P	Ssc.5915.1.S1_at	458.09	P	522.48	P	550.37	P
Ssc.30268.1.A1_at	68.84	A	116.29	P	76.38	P	Ssc.2375.1.S1_at	4113.19	P	4107.48	P	5533.27	P
Ssc.30514.1.A1_at	27.84	A	25.03	P	30.53	P	Ssc.432.1.S1_at	236.82	P	225.35	P	478.78	P
Ssc.28137.1.A1_at	15.26	A	21.14	P	25.04	P	Ssc.22009.1.S1_at	611.44	P	359.06	P	1006.58	P
Ssc.15224.3.A1_at	113.66	A	99.69	P	127.75	P	Ssc.142.1.S1_at	1828.85	P	2291.36	P	3683.89	P
Ssc.29398.1.A1_at	20.82	A	23.62	P	17.23	P	Ssc.11194.1.S1_at	344.93	P	389.73	P	1080.82	P
Ssc.13174.1.A1_at	51.87	A	43.13	P	48.01	P	Ssc.55.1.S1_at	677.98	P	612.37	P	1298.49	P
Ssc.14181.1.A1_at	34.94	A	30.03	P	26.38	P	Ssc.90.1.S1_at	37.81	A	63.32	P	55.48	P
Ssc.4471.1.A1_at	110.28	A	118.01	P	149.18	P	Ssc.167.2.S1_a_at	795.71	P	1816.35	P	2030.68	P
Ssc.7057.1.A1_at	43.86	A	39.24	P	29.62	P	Ssc.11020.1.S1_at	162.76	P	151.3	P	244.06	P
Ssc.18999.1.A1_at	22.19	A	21.91	P	26.57	P	Ssc.37.1.S1_at	154.99	P	92.7	P	530.16	P
Ssc.11781.1.A1_at	67.75	A	74.78	P	74.22	P	Ssc.14531.1.S1_at	544.53	P	715.01	P	1089.81	P
Ssc.12812.1.A1_at	22.13	A	21.82	P	37.3	P	Ssc.4371.1.S1_at	707.87	P	710.14	P	1244.77	P
Ssc.13381.1.A1_at	4.76	A	8.45	P	13.79	P	Ssc.16296.1.S1_at	5283.65	P	6281.37	P	7189.98	P
Ssc.13850.3.A1_at	131.26	A	130.34	P	121.74	P	Ssc.22641.1.S1_at	707.74	P	475.85	P	2763.87	P
Ssc.13868.1.A1_at	48.13	A	90.22	P	57.65	P	Ssc.22641.2.S1_a_at	910.9	P	551.42	P	1545.08	P
Ssc.15156.2.A1_at	31.06	A	27.61	P	32.3	P	Ssc.14530.1.S1_at	569.91	P	345.14	P	650.48	P
Ssc.2605.1.A1_at	62.37	A	56.09	P	66.74	P	Ssc.802.1.A1_at	1744.75	P	1009.02	P	2031.79	P
Ssc.8804.1.A1_at	16.78	A	15.69	P	22.28	P	Ssc.10993.1.S1_a_at	127.13	P	446.11	P	1135.38	P
Ssc.8956.2.A1_at	12.47	A	27.26	P	17.87	P	Ssc.3208.1.S1_at	424.97	P	409.7	P	452.55	P
Ssc.9159.1.A1_at	26.9	A	25.83	P	31.61	P	Ssc.120.1.S1_at	104.87	P	124.12	P	102.25	P
Ssc.9607.1.A1_at	22.06	A	19.26	P	22.5	P	Ssc.9245.1.S1_at	883.88	P	732.24	P	1380.43	P
Ssc.9659.1.A1_at	28.63	A	25.98	P	35.36	P	Ssc.369.1.S1_at	222.54	P	230.75	P	420.5	P
Ssc.9763.1.A1_at	32.78	A	28.7	P	21.73	P	Ssc.746.1.S1_a_at	2233.58	P	1842.36	P	2535.6	P
Ssc.30340.1.A1_at	131.16	A	91.66	P	187.52	P	Ssc.15694.1.S1_at	345.53	P	774.72	P	184.74	A
Ssc.29340.1.A1_at	81.61	A	73.5	P	88.91	P	Ssc.336.1.S1_at	300.01	P	1341.72	P	798.72	P
Ssc.29918.1.A1_at	69.4	A	55.27	P	54.16	P	Ssc.569.1.S1_at	52.25	P	57.83	A	35.69	M
Ssc.30448.1.A1_at	142.54	A	126.93	P	190.74	P	Ssc.170.1.S1_at	4306.37	P	3614.47	P	6031.14	P
Ssc.29547.1.A1_at	43.69	A	45.07	P	45.44	P	Ssc.137.1.S1_at	6593.38	P	10306	P	1416.22	P
Ssc.29525.1.A1_at	29.7	A	34.21	P	42.51	P	Ssc.670.1.S1_at	7881.81	P	11175.3	P	12839	P
Ssc.29707.1.A1_at	19.45	A	41.04	P	21.73	P	Ssc.2262.1.S1_a_at	748.84	P	1223.94	P	1488.86	P
Ssc.17903.1.A1_at	105.77	A	68.92	P	109.36	P	Ssc.15155.1.S1_a_at	6065.72	P	6453.52	P	9168.24	P
Ssc.18424.1.A1_at	204.61	A	161.37	P	155.83	P	Ssc.2895.1.S1_at	266.98	P	254.92	M	360.7	P
Ssc.18766.2.A1_at	70.44	A	193.66	P	87.99	P	Ssc.864.1.S1_at	38.12	P	18.62	A	100.77	P
Ssc.18859.2.A1_at	54.42	A	56.2	P	58.8	P	Ssc.1712.1.S1_at	51.47	P	54.03	A	232.46	P
Ssc.18943.1.A1_at	29.04	A	41.44	P	28.89	P	Ssc.17243.1.S1_at	32.54	P	26.31	A	29.63	A
Ssc.19034.1.A1_at	22.79	A	19.31	P	22.92	P	Ssc.16562.1.S1_at	59.7	P	46.58	A	222.74	P
Ssc.21460.1.A1_at	74.12	A	116.97	P	83.31	P	Ssc.53.1.S1_at	3754.77	P	3749.26	P	7263.89	P
Ssc.24343.2.A1_at	51.85	A	48.05	P	70.35	P	Ssc.14535.1.S1_at	1954.19	P	1891.93	P	2136.57	P
Ssc.26938.2.A1_at	12.93	A	18.55	P	34.63	P	Ssc.15749.1.S1_at	78.4	P	85.77	P	121.94	P
Ssc.29568.2.A1_at	93.12	A	81.1	P	443.43	P	Ssc.20177.1.S1_at	792.64	P	976.67	P	390.28	P
Ssc.29753.1.A1_at	83.23	A	72.18	P	64.53	P	Ssc.6323.1.S1_at	965.54	P	475.95	P	800.95	P
Ssc.29481.1.A1_at	40.04	A	38.05	P	48.11	P	Ssc.14520.1.S1_at	469	P	770.32	P	566.53	P
Ssc.30369.1.A1_at	48.61	A	53.76	P	113.93	P	Ssc.16628.1.S1_a_at	46.31	P	58.31	P	68.24	P
Ssc.29599.1.A1_at	132.66	A	126.22	P	103.26	P	Ssc.11033.1.S1_at	1321.95	P	1707.99	P	1774.35	P
Ssc.29760.1.A1_at	39.85	A	53.26	P	51.29	P	Ssc.242.1.S1_a_at	199.5	P	153.22	P	320.18	P
Ssc.22181.2.A1_at	55.03	A	55.64	P	51.5	P	Ssc.26340.1.S1_at	407.01	P	388.61	P	562.31	P
Ssc.29995.1.A1_at	50.32	A	61.35	P	63.56	P	Ssc.20006.1.S1_at	179.65	P	160.58	P	102.86	P
Ssc.12145.1.A1_at	22.77	A	30.44	P	34.4	P	Ssc.909.1.S1_at	14.08	P	15.99	A	21.01	P
Ssc.10805.1.A1_at	80.78	A	69.25	P	115.03	P	Ssc.15730.1.S1_at	3448.38	P	4443.19	P	5471.61	P
Ssc.8543.1.A1_at	15.34	A	11.82	P	14.84	P	Ssc.749.1.S1_at	65.21	M	66.04	P	94.59	P
Ssc.13042.1.A1_at	20.55	A	18.95	P	40.45	P	Ssc.19054.1.S1_a_at	166.38	P	125.51	P	70.69	P
Ssc.11442.1.A1_at	81.53	A	90.34	P	72.46	P	Ssc.249.1.S1_at	716.41	P	826.99	P	1251.83	P
Ssc.12727.2.A1_at	23.33	A	22.99	P	31.57	P	Ssc.21108.1.S1_at	82.74	P	43.41	P	426.12	P
Ssc.12929.1.A1_at	36.01	A	42.85	P	45.59	P	Ssc.27881.1.S1_at	23.34	P	19.52	A	33.27	P
Ssc.13329.1.A1_at	31.48	A	29.13	P	43.41	P	Ssc.189.1.S1_at	295.15	P	254.47	P	379.24	P
Ssc.8344.1.A1_at	29.56	A	31.35	P	39.73	P	Ssc.151.1.S1_at	8620.76	P	7108.77	P	10265.8	P
Ssc.9327.1.A1_at	57.53	A	69.42	P	60.37	P	Ssc.16186.1.S1_at	29.44	P	31.94	P	101.69	P
Ssc.9384.1.A1_at	221.54	A	225.72	P	210.62	P	Ssc.732.1.S1_at	265.75	P	334.58	P	331.37	P
Ssc.9915.1.A1_at	115.01	A	110.09	P	127.57	P	Ssc.5127.1.S1_at	2055.94	P	1992.98	P	1251.19	P
Ssc.8128.1.A1_at	8.88	A	12.99	P	12.28	P	Ssc.6583.1.S1_at	1450.91	P	1828.38	P	4401.56	P
Ssc.7008.1.A1_at	46.14	A	38.1	P	38.38	P	Ssc.7985.1.S1_at	518.45	P	269.19	P	1293.16	P
Ssc.8489.1.A1_at	311.71	A	259.19	P	306.43	P	Ssc.3931.1.S1_at	111.16	P	130.05	P	162.25	P
Ssc.6869.1.A1_at	27.37	A	21.54	P	52.11	P	Ssc.300.1.S1_at	2812.26	P	943.15	P	2229.82	P
Ssc.25395.1.S1_at	67.63	A	75.99	P	63.83	P	Ssc.116.1.S1_at	279.39	P	186.31	P	176.2	P
Ssc.25420.1.S1_at	54.05	A	44.84	P	66.58	P	Ssc.5438.1.S2_at	422.79	P	745.4	P	1062.04	P
Ssc.25690.1.S1_at	14.87	A	17.69	P	20.38	P	Ssc.5438.1.S1_at	1135.28	P	924.95	P	2012.15	P
Ssc.25861.1.S1_at	11.03	A	15.24	P	28.83	P	Ssc.17337.1.S1_at	3138.81	P	1945.26	P	4590.54	P
Ssc.15449.1.S1_at	16.72	A	20.74	P	22	P	Ssc.16236.1.S1_at	314.36	P	845.42	P	1217.22	P
AFFX-Ss_Angioten_5_s_at	60.96	M	59.53	P	99.99	P	Ssc.112.1.S1_at	260.19	P	252.67	P	337.65	P
RPTR-Ssc-V01555-1_at	67.37	M	67.41	A	83.85	P	Ssc.174.1.S2_at	112.71	A	212.76	P	228.95	P
Ssc.23044.1.S1_s_at	10.76	M	7.17	A	14.67	P	Ssc.14512.1.S1_at	684.26	P	586.8	P	954.71	P
Ssc.338.1.S1_at	110.82	M	138.5	P	184.4	P	Ssc.22676.1.S1_at	34.48	P	56.79	A	111.8	P
Ssc.5569.2.S1_at	200.86	M	165.87	P	169.09	P	Ssc.16113.1.S1_at	55.6	P	64.54	P	88.48	A
Ssc.15910.1.A1_at	53.56	M	59.19	P	56.06	P	Ssc.22231.1.S1_at	12.8	P	14.5	A	27.83	A
Ssc.14477.1.A1_at	139.67	M	136.76	P	155.62	P	Ssc.15741.1.S1_s_at	40.9	P	27.54	A	18.56	A
Ssc.16674.1.S1_at	194.68	M	191.86	P	217.69	P	Ssc.15274.1.S1_a_at	379.74	P	587.54	P	586.44	P
Ssc.1125.1.A1_at	237.78	M	232.61	P	261.24	P	Ssc.15274.1.S1_at	110.15	P	108.34	P	173.22	P
Ssc.11005.1.A1_at	123.75	M	133.37	P	132.77	P	Ssc.658.1.S1_at	621.95	P	808.03	P	2257.04	P
Ssc.10226.1.A2_at	127.52	M	115.84	P	179.53	P	Ssc.6301.1.S1_at	40.34	P	40.08	A	46.3	A
Ssc.6994.1.S1_at	11.29	M	9.73	A	12.85	P	Ssc.14475.3.S1_a_at	1444.47	P	921.03	P	2333.97	P
Ssc.6980.1.A1_at	77.24	M	71.73	P	59.52	P	Ssc.9949.1.S1_at	35.95	P	20.26	A	34.89	A
Ssc.2975.1.S1_at	84.55	M	101.92	P	93.29	P	Ssc.23489.1.S1_at	74.35	P	89.46	P	207.4	P
Ssc.8274.1.A1_at	35.61	M	45.71	P	75.18	P	Ssc.33.1.S1_at	6210.15	P	5425.7	P	7799.43	P
Ssc.11225.1.A1_at	59.43	M	62.61	A	63.92	P	Ssc.433.1.S1_at	824.56	P	1240.71	P	1237.59	P
Ssc.18472.1.S1_at	245.83	M	280.97	P	307.44	P	Ssc.18551.1.S2_at	73.44	P	73.72	M	187.59	P
Ssc.5042.1.S1_at	233.1	M	303.61	P	376.73	P	Ssc.9637.1.S1_at	861.25	P	562.83	P	1091.45	P
Ssc.11038.1.A1_at	49.79	M	47.53	P	49.52	P	Ssc.9637.1.S2_at	7132.86	P	6385.6	P	8431.77	P
Ssc.3850.1.S1_at	43.3	M	56.77	P	79.11	P	Ssc.16732.1.S1_at	750.8	P	417.67	P	1254.67	P
Ssc.1986.1.S1_at	80.8	M	384.93	P	132.64	P	Ssc.16732.1.S2_at	4665.71	P	3614.23	P	5569.08	P
Ssc.21717.1.S1_a_at	261.84	M	281.08	A	261.13	P	Ssc.4097.1.S1_at	52.1	P	34.06	P	58.1	P
Ssc.13527.1.A1_at	51.04	M	141.4	P	44.8	P	Ssc.16350.1.S1_at	1753.69	P	2711.24	P	1370.99	P
Ssc.26843.1.A1_at	37.32	M	32.53	A	54.55	P	Ssc.11170.1.S1_at	1840.18	P	2131.83	P	2532.22	P
Ssc.836.1.S1_at	145.68	M	146	P	190.89	P	Ssc.246.1.S1_at	5546.54	P	3178.28	P	6916.99	P
Ssc.11454.1.S1_at	30.02	M	80.14	P	47.79	P	Ssc.11162.1.S1_at	141.39	M	87.13	P	352.47	P
Ssc.2600.1.S1_at	366.64	M	344.69	P	332.74	P	Ssc.17340.1.S1_at	171.72	P	137.82	P	271.39	P
Ssc.27161.1.A1_at	11.56	M	13.88	A	17.88	P	Ssc.15739.1.S1_at	1252.01	P	2194.5	P	1816.91	P
Ssc.3964.1.S1_at	80.5	M	51.72	P	113.95	P	Ssc.12114.1.S1_a_at	526.16	P	654.23	P	885.45	P
Ssc.17978.1.S1_at	57.27	M	73.21	P	86.58	P	Ssc.14561.1.S1_at	6632.08	P	6950.68	P	7653.25	P
Ssc.5930.1.S1_at	159.15	M	111.31	P	194.49	P	Ssc.16008.1.S1_at	858.24	P	237.43	P	3521.26	P
Ssc.21866.1.S1_at	61.59	M	52.37	A	68.61	P	Ssc.20.1.S1_at	87.75	P	244.66	P	373.4	P
Ssc.25185.1.S1_at	52.6	M	62.27	P	73.05	P	Ssc.3348.1.S1_at	3100.45	P	2197.2	P	3160.99	P
Ssc.6855.1.S1_at	183.8	M	180.75	P	190.66	P	Ssc.27613.1.S1_at	1255.89	P	1194.71	P	2064.7	P
Ssc.27206.1.A1_at	17.48	M	39.26	P	32.39	P	Ssc.14.1.S1_at	379.85	P	263.31	P	553.12	P
Ssc.27235.1.S1_at	70.44	M	63.82	P	74.4	P	Ssc.11096.1.S1_at	523.48	P	310.06	P	315.55	P
Ssc.18840.1.S1_at	124.03	M	104.38	P	125.35	P	Ssc.16363.1.S1_at	142.48	P	52.23	P	295.72	P
Ssc.13122.1.A1_at	94.57	M	86.06	P	108.5	P	Ssc.16363.1.S2_at	307.02	P	223.01	P	774.58	P
Ssc.25740.1.A1_at	132.38	M	171.03	P	155.77	P	Ssc.5667.1.S1_at	94.13	P	102.45	P	172.76	P
Ssc.23810.1.S1_at	61.29	M	58.92	P	47.82	P	Ssc.16355.1.S1_s_at	16.2	P	17.89	P	21.33	A
Ssc.21629.2.S1_at	20.23	M	17.97	P	23.92	P	Ssc.734.1.S1_at	100.86	P	269.83	P	1129.52	P
Ssc.12361.1.S1_at	113.21	M	165.17	P	142.74	P	Ssc.158.1.S1_at	257.93	P	87.54	P	29.02	A
Ssc.26859.1.S1_at	22.71	M	21.47	A	27.66	P	Ssc.5879.4.S1_a_at	272.95	P	367.49	P	530.11	P
Ssc.3376.1.S1_at	66.08	M	58.87	P	58.52	P	Ssc.9544.1.S1_at	255.45	P	140.98	P	330.3	P
Ssc.18024.1.A1_at	153.41	M	143.57	P	143.68	P	Ssc.16110.1.A1_at	601.89	P	706.03	P	1517.24	P
Ssc.21192.1.S1_a_at	74.54	M	79.37	A	74.17	P	Ssc.16161.1.S1_at	222.63	P	220.73	P	284.89	P
Ssc.19224.1.S1_at	23.45	M	24.82	P	25.27	P	Ssc.16334.1.S1_at	74.15	A	74.06	P	92.97	P
Ssc.18357.1.S1_at	55.15	M	59.82	P	59.24	P	Ssc.15790.1.S1_at	328.52	P	254.73	P	393.44	P
Ssc.15379.1.S1_at	66.32	M	790.98	P	142.1	P	Ssc.15926.1.S1_at	395.54	P	194.66	P	224.45	P
Ssc.26649.1.A1_at	31.54	M	39.57	A	39.76	P	Ssc.16253.1.S1_at	114.98	A	224.76	P	287.51	P
Ssc.20653.1.S1_at	193.34	M	208.35	P	164	P	Ssc.15878.1.S1_at	525.84	P	559.43	P	1243.14	P
Ssc.27472.1.A1_at	10.43	M	9.71	P	13.94	P	Ssc.7274.1.A1_at	113.03	P	205.86	P	502.94	P
Ssc.28653.1.A1_at	42.33	M	35.78	P	33.13	P	Ssc.17249.1.S1_at	834	P	628.51	P	1188.37	P
Ssc.9207.1.A1_at	202.04	M	176.29	A	219.62	P	Ssc.1388.1.S1_at	59.23	P	117.55	P	206.4	P
Ssc.12069.1.A1_at	89.4	M	156.36	P	97.49	P	Ssc.17239.1.S1_at	354.53	P	316.67	P	867.55	P
Ssc.26629.1.S1_at	72.28	M	95.49	P	64.4	P	Ssc.19685.1.S1_at	181.3	P	167.79	P	263.78	P
Ssc.6564.1.S1_at	61.49	M	59.43	A	66.2	P	Ssc.283.1.S1_at	680.5	P	901.45	P	1084.36	P
Ssc.6368.1.A1_at	94.54	M	80.46	P	112.29	P	Ssc.13585.1.S3_at	207.43	P	180.74	P	349.03	P
Ssc.31144.1.A1_at	61.69	M	74.9	A	59.68	P	Ssc.13585.1.S1_s_at	43.59	P	46.96	P	81.84	P
Ssc.30921.2.S1_at	57.86	M	55.13	P	52.08	P	Ssc.153.1.S1_at	1243.07	P	986.81	P	1799.32	P
Ssc.20217.1.S1_at	230.37	M	268.13	P	267.1	P	Ssc.324.1.S1_a_at	299.17	P	216.93	P	752.94	P
Ssc.27959.1.S1_at	259.3	M	220.03	P	264.36	P	Ssc.86.1.S1_at	123.33	P	75.83	P	103.33	P
Ssc.30831.1.S1_at	82.53	M	106.99	P	92.97	P	Ssc.11073.1.S1_at	1454.55	P	1540.17	P	2147.26	P
Ssc.11542.1.S1_at	162.02	M	290.49	P	159.9	P	Ssc.23043.1.S1_at	1092.83	P	426.25	P	1223.69	P
Ssc.3560.3.A1_at	44.74	M	43.06	A	51.11	P	Ssc.17333.1.S1_at	29.67	P	29.24	A	45.72	A
Ssc.21901.1.S1_at	46.96	M	54.77	P	53.69	P	Ssc.14518.1.S1_at	152.94	P	124.52	P	251.13	P
Ssc.11558.2.A1_at	13.98	M	11.32	A	19	P	Ssc.26337.1.S1_at	1526.69	P	1582.74	P	2078.48	P
Ssc.9157.1.S1_at	34.5	M	32.33	A	31.86	P	Ssc.15484.1.S1_at	380.43	P	276.04	P	683.1	P
Ssc.11421.2.A1_at	33.03	M	28.45	P	30.49	P	Ssc.16630.1.S1_at	28.2	P	29.41	A	112.11	A
Ssc.8810.1.S1_at	118.93	M	106.78	P	112.71	P	Ssc.16160.1.S1_at	292.34	P	432.34	P	726.13	P
Ssc.8423.1.S1_at	57.7	M	64.09	A	50.88	P	Ssc.27728.1.S1_at	127.24	P	63.78	P	146.44	P
Ssc.29985.1.A1_at	116.04	M	148.57	P	123.69	P	Ssc.79.1.S1_at	1396.15	P	1213.93	P	624.98	P
Ssc.7952.1.A1_at	9.06	M	10.46	A	11.95	P	Ssc.286.1.S1_s_at	192.33	P	589.36	P	1697.4	P
Ssc.1734.1.S1_at	101.16	M	105.34	P	104.22	P	Ssc.6485.2.S1_a_at	41.88	P	44.6	P	48.3	A
Ssc.8192.1.A1_at	27.95	M	28.07	A	41.51	P	Ssc.23660.1.S1_at	349.47	P	329.65	P	762.06	P
Ssc.15250.2.S1_at	266.19	M	259.04	P	270.17	P	Ssc.26338.1.S1_at	93.31	P	56.69	P	246.1	P
Ssc.19169.2.S1_at	312.82	M	315.61	P	303.85	P	Ssc.15904.1.S1_at	27.1	P	27.98	P	55.27	P
Ssc.25256.1.S1_at	51.48	M	70.39	P	49.85	P	Ssc.18359.1.S1_at	4828.08	P	4573.38	P	5856.65	P
Ssc.26461.2.S1_at	104.42	M	155.52	A	113.34	P	Ssc.15919.1.A1_at	432.82	P	170.55	A	608.98	P
Ssc.28443.2.S1_at	116.32	M	109	A	129.54	P	Ssc.15885.1.S1_at	120.41	P	115.39	P	337.72	P
Ssc.19664.1.S1_at	70.81	M	76.13	P	74.65	P	Ssc.8833.1.S1_at	106.12	P	107.69	P	336.51	P
Ssc.19181.1.S1_at	283.36	M	236.05	P	295.81	P	Ssc.15871.1.S1_a_at	45.55	P	48.57	P	137.56	P
Ssc.18766.1.S1_at	61.33	M	53.69	P	55.64	P	Ssc.23495.1.S2_at	35.17	P	43.82	P	213.48	P
Ssc.27680.1.S1_at	62.29	M	95.61	P	73.09	P	Ssc.113.1.S2_at	1324.37	P	372.75	P	1628.06	P
Ssc.2860.3.S1_a_at	81.75	M	96.46	P	101.65	P	Ssc.113.1.S1_at	1400.34	P	320.95	P	1674.75	P
Ssc.24570.1.S1_at	28.65	M	29.79	P	31.81	P	Ssc.761.1.S1_at	39.55	P	25.29	P	41.94	P
Ssc.26742.1.S1_at	29.25	M	27.43	P	26.3	P	Ssc.17224.1.S1_at	69.91	P	47.57	P	99.43	P
Ssc.27420.1.A1_at	36.94	M	37.46	P	48.18	P	Ssc.16255.1.S1_at	82.2	P	57.79	P	438.27	P
Ssc.26416.1.A1_at	114.25	M	148.21	P	109.24	P	Ssc.14542.1.S1_at	42.14	P	31.85	P	18.33	A
Ssc.30846.1.A1_at	45.33	M	50.32	A	57.65	P	Ssc.26328.1.S1_at	34.23	P	27.31	P	139.34	P
Ssc.11892.1.A1_at	26	M	13.6	P	18.83	P	Ssc.16011.1.S1_at	85.5	P	129.97	P	95.72	P
Ssc.11959.1.A1_at	22.79	M	13.26	A	16.04	P	Ssc.235.1.S1_a_at	349.86	P	330.92	P	665.53	P
Ssc.26900.1.A1_at	15.02	M	11.78	A	26.16	P	Ssc.16.1.S1_at	110.73	P	141.35	P	201.61	P
Ssc.27464.1.A1_at	20.23	M	16.59	A	16.42	P	Ssc.26119.1.S1_at	98.61	P	118.32	A	104.91	A
Ssc.26409.1.S1_a_at	48.27	M	54.45	P	43.31	P	Ssc.15888.1.S1_at	278.36	P	295.99	P	490.48	P
Ssc.24646.1.A1_at	42.01	M	36.46	A	32.41	P	Ssc.27201.1.S1_a_at	300.9	P	459.44	P	681.66	P
Ssc.18861.1.S1_at	49.28	M	49.95	P	42.49	P	Ssc.16107.1.S1_at	18.84	P	24.01	P	28.49	P
Ssc.17947.1.A1_at	142.96	M	119.72	A	128.27	P	Ssc.19699.2.S1_a_at	168.99	P	324.9	P	701.72	P
Ssc.26894.1.A1_at	46.98	M	52.11	A	72.76	P	Ssc.16120.1.S1_at	37.14	P	30.12	A	84.09	P
Ssc.7730.2.S1_at	24.71	M	20.79	A	29.93	P	Ssc.26330.1.S1_a_at	205.83	P	167.86	A	190.26	A
Ssc.29613.1.A1_at	75.62	M	69.37	P	89.44	P	Ssc.195.1.S1_at	35.53	P	14.06	A	67.07	P
Ssc.29220.1.A1_at	19.92	M	18.55	A	18.37	P	Ssc.14497.1.S1_at	61.77	P	53.56	P	118.81	P
Ssc.30156.1.A1_at	25.63	M	27.43	P	20.7	P	Ssc.28474.1.S1_at	11.89	A	10.64	P	22.56	P
Ssc.22551.1.A1_a_at	233.47	M	211.1	A	280.5	P	Ssc.16170.1.S1_at	47.83	A	60.46	P	72.35	P
Ssc.13241.1.A1_at	48.86	M	146.62	P	66.22	P	Ssc.85.1.S1_at	714.38	P	470.62	P	867.62	P
Ssc.7845.1.A1_at	14.03	M	7.54	A	13.1	P	Ssc.15915.1.S1_at	59.75	P	80.62	P	91.23	P
Ssc.29225.1.A1_at	40.82	M	49.65	P	45.28	P	Ssc.272.1.S1_a_at	250.05	P	122.48	P	507.99	P
Ssc.30509.1.A1_at	208.29	M	122.03	P	201.57	P	Ssc.140.1.S1_at	1991.7	P	2278.84	P	2165.1	P
Ssc.30327.1.A1_at	38.78	M	27.95	A	52.67	P	Ssc.19686.1.S1_at	159.96	P	193.88	P	216.54	P
Ssc.10342.1.A1_at	49.14	M	29.98	A	29.32	P	Ssc.15792.1.S1_at	25.11	P	20.81	A	76.41	A
Ssc.11410.1.A1_at	188.47	M	152.57	P	299.57	P	Ssc.319.1.S1_at	135.76	P	71.13	P	537.36	P
Ssc.12160.1.A1_at	44.4	M	40.87	P	59.68	P	Ssc.26339.1.S1_a_at	26.79	P	42.69	P	45.93	A
Ssc.13458.1.A1_at	57.5	M	20.18	A	38.12	P	Ssc.312.1.S1_at	86.78	P	97.35	P	166.28	P
Ssc.30746.2.A1_at	65.36	M	59.63	P	75.73	P	Ssc.15880.1.S1_at	476.4	P	344.01	P	812.97	P
Ssc.9176.1.A1_at	63.79	M	36.31	P	101.59	P	Ssc.23788.1.S1_at	71.91	P	85.31	P	104.27	P
Ssc.9570.1.A1_at	43.3	M	52.97	P	55.08	P	Ssc.12288.1.A1_a_at	13777.2	P	14130.4	P	16762.5	P
Ssc.2436.1.A1_at	20.18	M	16.91	P	19.96	P	Ssc.5.1.S1_a_at	52.1	P	37.65	P	175.75	P
Ssc.12300.3.A1_at	59.43	M	48.69	P	49	P	Ssc.15765.2.S1_a_at	68.35	P	94.13	P	120.74	P
Ssc.17330.3.A1_at	33.48	M	25.79	P	29.03	P	Ssc.27609.1.S1_at	23.99	A	47.12	P	81.78	P
Ssc.17915.1.A1_at	47.95	M	43.74	P	57.15	P	SscAffx.1.1.S1_at	36.11	P	136.27	P	72.74	P
Ssc.17990.1.A1_at	64.87	M	77.61	P	73.22	P	Ssc.26323.1.S1_at	49.83	P	29.25	P	55.38	P
Ssc.18666.1.A1_at	33.56	M	35.6	A	37.51	P	Ssc.16315.1.S1_at	2899.04	P	2407.92	P	3305.65	P
Ssc.19285.1.A1_at	82.66	M	63.77	A	161.44	P	Ssc.16315.1.S2_at	914.16	P	733.93	P	1405.63	P
Ssc.10272.1.A1_at	26.86	M	23.61	A	23.53	P	Ssc.16083.1.S1_at	168.39	P	213.61	P	518.34	P
Ssc.23553.2.A1_at	122.67	M	121.48	A	121.95	P	Ssc.16083.1.S2_at	717.68	P	778.24	P	125.04	P
Ssc.10693.1.A1_at	54.11	M	22.75	P	52.17	P	Ssc.16187.1.S1_at	67.58	A	80.8	P	147.55	P
Ssc.11216.1.A1_at	63.48	M	76.34	P	51.3	P	Ssc.23781.1.S1_at	96.35	P	135.84	P	73.41	P
Ssc.12389.1.A1_s_at	169.05	M	159.33	A	140.72	P	Ssc.15973.1.S1_at	331.16	P	345.99	P	551.29	P
Ssc.12834.1.A1_at	41.76	M	36.71	A	41.13	P	Ssc.3706.1.S1_at	368.41	P	337.08	P	883.56	P
Ssc.8899.1.A1_at	57.29	M	77.87	P	56.34	P	Ssc.3706.1.S2_at	1633.27	P	1428.37	P	3101.48	P
Ssc.9197.1.A1_at	111.18	M	101.15	P	86.58	P	Ssc.16210.1.S1_at	116.84	P	87.38	P	180.24	P
Ssc.8838.1.A1_at	20.79	M	26.83	A	26.1	P	Ssc.16210.1.S2_at	455.76	P	418.96	P	745.59	P
Ssc.12545.1.A1_at	111.09	M	93.08	P	92.23	P	Ssc.16245.1.S1_at	44.29	P	45.62	A	59.71	A
Ssc.12491.1.A1_at	48.31	M	65.15	P	43.58	P	Ssc.46.1.S1_at	77.93	P	31.81	P	684.36	P
Ssc.26112.1.S1_at	47.9	M	45.34	A	41.32	P	Ssc.5053.1.S1_at	8252.6	P	7671.38	P	12244.2	P
AFFX-BioB-5_at	478.34	P	421.89	P	559.88	P	Ssc.14532.1.S1_at	72.31	P	37.94	A	96.78	P
AFFX-BioB-M_at	618.36	P	522.16	P	687.96	P	Ssc.14532.1.S2_at	255.19	P	293.1	P	584.15	P
AFFX-BioB-3_at	590.29	P	497.23	P	617.56	P	Ssc.16357.1.S1_at	227.33	P	180.32	P	415.69	P
AFFX-BioC-5_at	1127.47	P	991.02	P	1276.02	P	Ssc.7286.1.S1_at	98.46	P	84.06	P	150.33	P
AFFX-BioC-3_at	1519.49	P	1361.6	P	1693.2	P	Ssc.15513.1.S1_at	47.81	P	128.97	P	151.59	P
AFFX-BioDn-5_at	2216.32	P	2187.43	P	2732.72	P	Ssc.13769.1.S1_at	41.09	A	56.08	P	79.5	P
AFFX-BioDn-3_at	4948.54	P	4466.15	P	5243.93	P	Ssc.19656.1.S1_at	52.34	P	58.24	P	63.65	A
AFFX-CreX-5_at	11849.1	P	11274.9	P	12926	P	Ssc.16243.1.S1_at	85.95	P	85.82	A	94.04	P
AFFX-CreX-3_at	13096.3	P	12416.3	P	13709.7	P	Ssc.11109.1.S1_at	587.94	P	704.12	P	1192.54	P
AFFX-DapX-5_at	741.39	P	622.5	P	766.83	P	Ssc.100.1.S1_at	748.87	P	260.38	P	353.68	P
AFFX-DapX-M_at	1615.95	P	1437.8	P	1656.06	P	Ssc.16241.1.S1_at	81.68	P	89.64	M	92.16	P
AFFX-DapX-3_at	2029.71	P	1972	P	2389.5	P	Ssc.16376.1.S1_at	154.58	P	177.05	M	230.48	P
AFFX-LysX-5_at	119.45	P	116.36	P	127.43	P	Ssc.16631.1.S1_at	19.7	P	20.41	A	32.4	M
AFFX-LysX-M_at	181.09	P	162.04	P	194.57	P	Ssc.9364.1.S1_at	77.48	P	30.09	A	57.52	P
AFFX-LysX-3_at	471.59	P	451.09	P	544.41	P	Ssc.420.1.S1_a_at	29.87	P	264.99	P	184.6	P
AFFX-PheX-5_at	241.93	P	249.69	P	285.78	P	Ssc.420.1.S1_x_at	26.73	A	173.37	P	170.43	P
AFFX-PheX-M_at	277.05	P	263.02	P	310.79	P	Ssc.16022.1.S1_at	8.54	P	10.58	P	17.84	P
AFFX-PheX-3_at	398.55	P	374.1	P	452.68	P	Ssc.6675.1.S1_a_at	4510.77	P	4404.6	P	6455.52	P
AFFX-ThrX-5_at	252.94	P	212.23	P	253.38	P	Ssc.296.1.S1_at	285.02	P	336.47	P	269.7	P
AFFX-ThrX-M_at	339.08	P	296.98	P	356.53	P	SscAffx.8.1.S1_s_at	750.77	P	301.91	P	1709.93	P
AFFX-ThrX-3_at	926.95	P	818.36	P	1016.94	P	SscAffx.21.1.S1_at	4314.96	P	3110.72	P	5880.87	P
AFFX-r2-Ec-bioB-5_at	484.01	P	452.64	P	564.3	P	Ssc.115.1.S1_s_at	1604.92	P	1629.33	P	1816.27	P
AFFX-r2-Ec-bioB-M_at	512.95	P	489.01	P	582.44	P	SscAffx.9.1.S1_at	162.49	P	118.29	P	521.92	P
AFFX-r2-Ec-bioB-3_at	779.68	P	675.41	P	819.43	P	SscAffx.22.1.S1_s_at	7226.11	P	6794.23	P	8508.2	P
AFFX-r2-Ec-bioC-5_at	1338.86	P	1193.33	P	1515.79	P	SscAffx.13.1.S1_at	18.61	P	20.04	A	27.07	P
AFFX-r2-Ec-bioC-3_at	1648.94	P	1480.91	P	1825.61	P	Ssc.21074.1.A1_at	4587.27	P	4628.49	P	7614.27	P
AFFX-r2-Ec-bioD-5_at	4825.54	P	4724.62	P	5280.07	P	Ssc.12191.1.A2_at	10723.2	P	7203.39	P	11410.8	P
AFFX-r2-Ec-bioD-3_at	6002.21	P	5883.55	P	6918.3	P	Ssc.12191.1.A1_at	2508.49	P	2132.54	P	3523.55	P
AFFX-r2-P1-cre-5_at	13637.3	P	13579.1	P	14598.5	P	Ssc.8046.1.A1_at	9659.86	P	9283.7	P	11843.9	P
AFFX-r2-P1-cre-3_at	16558.5	P	16479.5	P	17477.1	P	Ssc.784.1.S1_at	9832.96	P	10567.6	P	13643.1	P
AFFX-r2-Bs-dap-5_at	644.49	P	480.04	P	649.47	P	Ssc.11103.1.S1_at	2681.63	P	2775.77	P	3550.09	P
AFFX-r2-Bs-dap-M_at	1240.5	P	1207	P	1354.65	P	Ssc.1829.1.S1_at	5252.53	P	3918.66	P	6595.23	P
AFFX-r2-Bs-dap-3_at	1880.95	P	1803.76	P	2157.87	P	Ssc.1829.1.S2_at	7782.67	P	6169.33	P	9489.41	P
AFFX-r2-Bs-lys-5_at	118.21	P	131.04	P	133.88	P	Ssc.6352.1.S1_at	12175.7	P	11593.7	P	15375.1	P
AFFX-r2-Bs-lys-M_at	111.82	P	114.88	P	143.12	P	Ssc.6696.1.A1_at	8374.21	P	7767.97	P	12343	P
AFFX-r2-Bs-lys-3_at	248.85	P	216.29	P	247.25	P	Ssc.6696.1.S1_at	1074.98	P	3142.01	P	1954.36	P
AFFX-r2-Bs-phe-5_at	222.91	P	233.25	P	281.59	P	Ssc.11079.1.A1_at	2854.88	P	2382.09	P	4218.56	P
AFFX-r2-Bs-phe-M_at	209.01	P	187.7	P	227.24	P	Ssc.26318.1.S1_at	2780.1	P	2446.44	P	3591.09	P
AFFX-r2-Bs-phe-3_at	378.32	P	369.54	P	458.92	P	Ssc.7314.1.A1_at	246.31	P	131.3	P	586.9	P
AFFX-r2-Bs-thr-5_s_at	284.92	P	248.94	P	281.46	P	Ssc.5451.1.S1_at	2150.74	P	1843.11	P	2823.81	P
AFFX-r2-Bs-thr-M_s_at	1253.3	P	932.67	P	1282.64	P	Ssc.18531.1.S1_at	1585.82	P	971.36	P	1846.56	P
AFFX-r2-Bs-thr-3_s_at	815.69	P	758.17	P	863.03	P	Ssc.12963.1.S1_at	3195.05	P	2292.16	P	5827.74	P
AFFX-SSC-18SrRNA_at	1202.97	P	1362.73	P	1529.75	P	Ssc.12963.1.S2_at	3834.6	P	2726.92	P	5772.48	P
AFFX-SSC-28SrRNA_at	1298.75	P	1348.42	P	1625.27	P	Ssc.8774.1.S1_at	746.22	P	1396.42	P	1732.31	P
AFFX-SSC-28SrRNA_s_at	2940.62	P	2889.39	P	3274.88	P	Ssc.12528.1.S1_at	2242.62	P	2642.29	P	3340.26	P
AFFX-SSC-5SrRNA_at	85.19	P	97.47	P	104.41	P	Ssc.1020.1.S1_at	131.43	P	182.66	P	280.13	P
AFFX-Ssc-actin-5_at	4172.53	P	5194.91	P	4850.1	P	Ssc.3593.1.S1_at	7265.27	P	8019.88	P	11081.5	P
AFFX-Ssc-actin-5_x_at	4517.85	P	5182.83	P	5231.58	P	Ssc.3059.1.S1_at	222.98	P	237.75	P	275.55	P
AFFX-Ssc-actin-M_at	10896	P	11371	P	11721.6	P	Ssc.16041.1.S1_at	128.84	P	166.57	P	152.74	P
AFFX-Ssc-actin-3_at	16395.1	P	16099	P	17419.6	P	Ssc.5551.1.S1_at	239.01	P	252.22	P	678.22	P
AFFX-Ssc-ef1a-3_at	14889.5	P	15343.7	P	15400.6	P	Ssc.13817.1.A1_at	1028.09	P	669.65	P	1597.78	P
AFFX-Ssc-ef1a-M_at	15309.8	P	16393.5	P	15422.8	P	Ssc.13778.1.S1_at	228.54	P	2207.03	P	252.1	P
AFFX-Ssc-ef1a-5_at	11641.3	P	13269.8	P	12295.6	P	Ssc.5145.1.S1_a_at	2431.98	P	1984.85	P	1188.81	P
AFFX-Ssc-gapdh-5_at	5247.21	P	5751.17	P	5105.47	P	Ssc.5145.1.S1_at	3185.74	P	3373.24	P	2245.39	P
AFFX-Ssc-gapdh-5_s_at	4976.59	P	5863.2	P	5534.47	P	Ssc.8640.1.S1_at	304.73	P	231.82	P	515	P
AFFX-Ssc-gapdh-M_at	8115.53	P	8715.68	P	9088.84	P	Ssc.11064.1.S1_at	1050.55	P	1240.12	P	2073.92	P
AFFX-Ssc-gapdh-M_s_at	5258.58	P	5496.64	P	5603.65	P	Ssc.2730.1.S1_at	1977.35	P	1473.64	P	2294.79	P
AFFX-Ssc-gapdh-3_at	13148.8	P	12655.2	P	12749.7	P	Ssc.7176.1.A1_at	1634.08	P	2048.94	P	3158.61	P
AFFX-Ssc-gapdh-3_s_at	8001.9	P	8026.88	P	8327.28	P	Ssc.248.1.S1_at	6097.38	P	4098.28	P	8289.18	P
AFFX-Ssc-r2-Bs-dap-3_at	3232.81	P	3104.64	P	3616.21	P	Ssc.6149.1.S1_at	470.53	P	489.58	P	557.05	A
AFFX-Ssc-r2-Bs-dap-5_at	776.28	P	607.45	P	777.37	P	Ssc.10940.1.S1_at	6697.95	P	5813.41	P	10115.7	P
AFFX-Ssc-r2-Bs-dap-M_at	2378.27	P	1963.88	P	2356.98	P	Ssc.4674.1.S1_at	644.73	P	650.39	P	995.49	P
AFFX-Ssc-r2-Bs-lys-3_at	321.28	P	281.11	P	373.71	P	Ssc.12842.1.S1_at	16.91	A	32.22	P	35.2	P
AFFX-Ssc-r2-Bs-lys-5_at	179.2	P	175.46	P	200.54	P	Ssc.1533.1.S1_at	2259.81	P	2190.57	P	2691.01	P
AFFX-Ssc-r2-Bs-lys-M_at	218.57	P	193.53	P	235.98	P	Ssc.23505.1.S1_at	56.02	P	54.16	A	174.7	P
AFFX-Ssc-r2-Bs-phe-3_at	469.4	P	398.18	P	500.61	P	Ssc.16012.1.S1_at	1558.38	P	2398.25	P	2856.99	P
AFFX-Ssc-r2-Bs-phe-5_at	313.94	P	330.14	P	358.94	P	Ssc.15886.1.S1_at	95.96	P	46.49	M	159.76	P
AFFX-Ssc-r2-Bs-phe-M_at	605.47	P	495.36	P	722.37	P	Ssc.15916.1.S1_at	31.05	P	27.44	A	43.77	P
AFFX-Ssc-r2-Bs-thr-3_s_at	924.83	P	811.83	P	978.23	P	Ssc.16097.1.S1_at	42.46	P	42.49	P	54.48	P
AFFX-Ssc-r2-Bs-thr-5_s_at	312.39	P	269.69	P	310.63	P	Ssc.14031.1.S1_at	71.73	P	111.22	P	86.85	A
AFFX-Ssc-r2-Bs-thr-M_s_at	1209.15	P	908.97	P	1184.99	P	Ssc.23797.1.S1_at	318.03	P	308.45	P	551.5	P
AFFX-Ssc-r2-Ec-bioB-3_at	569.08	P	499.44	P	630.2	P	Ssc.1783.1.S1_at	418.23	P	477.33	P	515.05	P
AFFX-Ssc-r2-Ec-bioB-5_at	440.76	P	364.85	P	497.59	P	Ssc.6025.1.S1_at	306.62	P	309.34	P	469.71	P
AFFX-Ssc-r2-Ec-bioB-M_at	599.34	P	540.26	P	660.49	P	Ssc.11381.1.S1_at	547.32	P	251.51	P	719.37	P
AFFX-Ssc-r2-Ec-bioC-3_at	1738.92	P	1605.51	P	1920.4	P	Ssc.20042.1.S1_at	83.81	P	88.58	P	157.45	P
AFFX-Ssc-r2-Ec-bioC-5_at	1369.57	P	1277.43	P	1567.49	P	Ssc.8278.1.S1_at	60.14	P	137.53	P	120.1	P
AFFX-Ssc-r2-Ec-bioD-3_at	6470.41	P	6255.56	P	7229.73	P	Ssc.5232.1.S1_a_at	145.71	P	73.93	P	673.63	P
AFFX-Ssc-r2-Ec-bioD-5_at	4037.16	P	4015.8	P	4487.17	P	Ssc.16228.1.S1_at	2366.37	P	4009.21	P	5366.81	P
AFFX-Ssc-r2-P1-cre-3_s_at	15938.3	P	15769.4	P	16590.5	P	Ssc.15917.1.S1_at	410.6	P	625.46	P	469.36	P
AFFX-Ssc-r2-P1-cre-5_s_at	14036.4	P	14179.6	P	14607.5	P	Ssc.6222.1.S1_a_at	730.9	P	2311.76	P	1245.36	P
AFFX-Ss_Gapdh_5_at	4562.17	P	4791.14	P	4837.83	P	Ssc.16057.2.S1_a_at	361.63	P	252.92	P	304.21	P
AFFX-Ss_Gapdh_M_at	3793.93	P	4157.92	P	4094.02	P	Ssc.17245.1.S1_at	44.63	P	30.25	P	51.51	P
AFFX-Ss_Gapdh_3_at	6353.95	P	6467.85	P	6486.02	P	Ssc.17250.1.S1_a_at	1000.91	P	1217.28	P	1618.82	P
AFFX-Ss_Actin_5_s_at	104.46	P	108.19	P	130.93	P	Ssc.17250.1.S1_at	283.94	P	266.59	P	546.45	P
AFFX-Ss_Actin_3_s_at	451.49	P	478.19	P	445.97	P	Ssc.16084.1.S2_at	4125.85	P	3333.34	P	6434.79	P
AFFX-Ss_18SrRNA_at	2664.43	P	2665.18	P	3367.31	P	Ssc.16337.1.S2_at	1340.95	P	1379.87	P	2106.07	P
AFFX-Ss_IRP_M_at	59.67	P	32.56	P	57.84	P	Ssc.820.1.S1_at	199.79	P	254.35	P	277.72	P
AFFX-Ss_IRP_3_at	112.83	P	60.14	P	109.55	P	Ssc.529.1.S1_at	4212.53	P	4126.57	P	5960.67	P
AFFX-Ss_Angioten_3_s_at	35.61	P	25.48	P	65.2	P	Ssc.11742.1.S1_at	1157.23	P	1770.64	P	2665.51	P
RPTR-Ssc-AF298789-2_s_at	17980.5	P	17481.9	P	18483	P	Ssc.2599.1.S1_at	297.31	P	1224.09	P	432.36	P
RPTR-Ssc-J01636-1_at	243.74	P	206.32	P	249.04	P	Ssc.15740.1.S2_at	141.61	P	59.06	P	137.21	P
SscAffx.25.1.S1_at	15549.2	P	15624.3	P	15079.6	P	Ssc.11779.1.S1_at	898.68	P	1279.79	P	1371.73	P
SscAffx.26.1.S1_at	9493.8	P	9724.43	P	9051.95	P	Ssc.11123.1.A1_at	5005.22	P	4864.79	P	6629.14	P
SscAffx.27.1.S1_at	14886.5	P	14839.5	P	15137.3	P	Ssc.13780.6.S1_a_at	6294.2	P	7307.64	P	9304.15	P
SscAffx.28.1.S1_at	9208.24	P	9695.35	P	9069.72	P	Ssc.13780.6.S1_x_at	5482.63	P	5886.12	P	7403.53	P
SscAffx.29.1.S1_at	7273.23	P	7888.37	P	7862.71	P	Ssc.13780.1.S1_x_at	8030.67	P	8213.21	P	9768.57	P
SscAffx.30.1.S1_at	12649.3	P	13977.3	P	12134.1	P	Ssc.935.1.S1_at	6433.94	P	4987.95	P	7393.83	P
SscAffx.31.1.S1_at	644.95	P	679.56	P	815.32	P	Ssc.10583.1.A2_at	94.2	P	98.23	P	164.9	P
SscAffx.32.1.S1_at	4834.12	P	4842.94	P	4544.34	P	Ssc.10583.1.A1_at	62.92	A	118.79	P	77.42	P
SscAffx.33.1.S1_at	11502.6	P	13253.3	P	10959.4	P	Ssc.11063.1.S1_at	8600.12	P	7744.38	P	9329.83	P
SscAffx.34.1.S1_at	10929.8	P	11584.5	P	11344.3	P	Ssc.2115.1.S1_at	4956.22	P	5855.9	P	8653.62	P
SscAffx.35.1.S1_at	20968	P	20226.2	P	20406.9	P	Ssc.11074.1.S1_at	207.42	P	265.01	P	472.43	P
SscAffx.36.1.S1_at	17123.5	P	17670.5	P	16833.5	P	Ssc.11100.1.S2_at	1150.65	P	1074.07	P	2417.79	P
SscAffx.37.1.S1_at	10671.4	P	11797.7	P	10239	P	Ssc.11100.1.S1_at	4083.52	P	2999.72	P	5828.85	P
Ssc.15601.1.A1_s_at	394.38	P	355.64	P	249.23	P	Ssc.2887.1.S1_at	1432.24	P	1625.42	P	2063.59	P
Ssc.14343.1.S1_at	14988.6	P	15695.4	P	15469.2	P	Ssc.222.1.S1_at	5421.98	P	6009.87	P	7922.67	P
Ssc.4365.1.A1_at	11296.5	P	11536.6	P	10749	P	Ssc.13777.1.S1_at	2799.32	P	3579.89	P	4461.52	P
Ssc.12198.1.A1_at	1604.39	P	2275.36	P	2084.76	P	Ssc.11070.1.S1_at	14.88	A	59.31	P	31.87	P
Ssc.12962.1.A1_a_at	9582.97	P	9792.29	P	9434.5	P	Ssc.149.1.S1_at	1031.87	P	836.22	P	1661.28	P
Ssc.11330.1.A1_at	9058.75	P	9978.02	P	9121.59	P	Ssc.13826.1.S1_at	9162.26	P	7435.04	P	11513.3	P
Ssc.14392.1.A1_at	1233.72	P	1062.45	P	1180.13	P	Ssc.11102.1.S1_at	7305.67	P	8298.75	P	9575.47	P
Ssc.11132.1.S1_a_at	19875.9	P	19724.5	P	18838.6	P	Ssc.210.1.S1_a_at	5725.13	P	6032.2	P	9796.92	P
Ssc.11132.1.S1_at	8469.34	P	9136.67	P	8384.84	P	Ssc.155.1.S1_at	63.14	P	76.87	A	75.62	P
Ssc.1342.1.S1_at	7344.09	P	8124.44	P	8216.59	P	Ssc.14533.1.S1_at	1411.04	P	1371.39	P	1558.16	P
Ssc.16638.1.S1_at	8678.36	P	8363.39	P	8732.56	P	Ssc.8974.1.S1_at	672.33	P	636.46	P	718.48	P
Ssc.1241.1.S1_at	5043.9	P	5942.92	P	5174.39	P	Ssc.309.1.S1_at	49.28	P	61.41	P	78.91	P
Ssc.101.1.S1_at	2716.2	P	2157.02	P	2161.57	P	Ssc.13780.2.S1_x_at	5556.04	P	5830.32	P	7696.82	P
Ssc.12515.1.S1_at	11392.4	P	11797.4	P	11258.4	P	Ssc.13780.3.S1_at	463.21	P	733.41	P	1073.31	P
Ssc.1357.1.S1_at	9393.89	P	9950.67	P	9133.17	P	Ssc.210.2.S1_a_at	6791.4	P	7526.7	P	11052.3	P
Ssc.308.1.S2_at	5681.98	P	5496.48	P	5296.58	P	Ssc.16335.1.S1_at	167.84	P	36.57	A	106.31	A
Ssc.308.1.S1_at	5705.9	P	6023.06	P	5808.36	P	Ssc.16335.1.S2_at	323.76	P	20.39	P	241.77	P
Ssc.1013.1.A1_at	6802.71	P	7644.42	P	7858.4	P	Ssc.420.2.S1_x_at	51.91	A	262.1	P	209.03	P
Ssc.16377.1.A1_at	104.4	P	92.07	P	86.09	A	Ssc.11187.1.S1_at	2872.72	P	2706.93	P	3615.78	P
Ssc.17228.1.S1_at	9368.42	P	10022.9	P	9116.26	P	Ssc.26122.1.A1_at	71.85	P	66.1	P	145.55	P
Ssc.11784.1.S1_at	1468.22	P	1494.98	P	762.92	P	Ssc.13780.4.S1_x_at	6010.61	P	6276.24	P	8514.65	P
Ssc.13774.1.S1_at	8329.03	P	8225.44	P	8053.95	P	Ssc.14544.1.S1_at	58.4	P	72.17	P	79.22	P
Ssc.8516.1.A1_at	50.01	P	14.06	A	326.63	P	Ssc.13773.1.S1_at	163.51	P	221.26	P	299.85	P
Ssc.11992.1.A1_at	500.99	P	168.96	P	179.61	P	Ssc.19058.1.S1_at	151.52	P	90.38	P	169.94	P
Ssc.54.1.A1_at	11566.5	P	11614	P	12816.9	P	Ssc.14474.1.S1_at	309	P	128.84	P	368.18	P
Ssc.11153.1.S1_at	3360.78	P	3611.47	P	3336.4	P	Ssc.14053.1.A1_at	20.22	P	15.76	A	27.59	A
Ssc.4876.1.A1_at	235.09	P	165.13	P	173.64	P	Ssc.15748.3.S1_a_at	115.98	P	86.15	P	172.15	P
Ssc.11087.1.S1_at	11724.3	P	12391.8	P	11700.1	P	Ssc.833.1.S1_at	941.68	P	1401.02	P	2208.43	P
Ssc.9819.1.S1_at	2661.07	P	2402.09	P	2379.6	P	Ssc.15588.1.S2_at	161.27	A	200.16	P	488.96	P
Ssc.638.1.S1_at	7929.19	P	8171.41	P	7929.94	P	Ssc.16047.1.S1_at	191.19	P	195.56	P	212.45	P
Ssc.638.1.A1_at	385.96	P	345.93	P	412.17	P	Ssc.4623.1.S1_at	633.63	P	471.12	P	863.39	P
Ssc.3284.1.A1_at	10865.7	P	11657.4	P	10776.8	P	Ssc.235.2.S1_at	1148.82	P	786.97	P	2043.17	P
Ssc.3284.1.S1_at	491.8	P	482.09	P	596.61	P	Ssc.235.2.S2_at	71.32	P	158.87	P	123.52	P
Ssc.226.1.S1_at	2823.91	P	3823.73	P	3298.08	P	Ssc.16351.1.S1_at	56.92	P	46.31	P	46.9	P
Ssc.14524.1.S1_at	206.68	P	43.52	P	241.18	P	Ssc.16351.1.S2_at	394.8	P	624.01	P	662.63	P
Ssc.328.1.A1_at	3628.85	P	4218.95	P	3691.79	P	Ssc.14470.1.S1_at	147.15	P	98.14	P	374.4	P
Ssc.328.1.S1_at	81.99	P	95.92	A	85.75	P	Ssc.14470.1.S2_at	5397.28	P	5090.17	P	6565.3	P
Ssc.9781.1.S1_at	305.31	P	314.22	P	438.6	P	Ssc.2108.1.S1_at	158.01	P	135.64	A	193.1	P
Ssc.105.1.S1_at	1972.73	P	1803.39	P	2056.02	P	Ssc.2108.1.S2_at	572.39	P	359.74	P	672.08	P
Ssc.9272.1.S1_at	2092.48	P	3140.46	P	2294.75	P	Ssc.11742.2.S1_at	924.27	P	633.17	P	1100.48	P
Ssc.2979.1.S1_at	2692.39	P	2878.34	P	3510.17	P	Ssc.16250.1.S1_at	45.65	P	62.68	P	475.63	P
Ssc.1098.1.S1_at	11281	P	12521.3	P	11345.5	P	Ssc.16250.1.S2_at	1703.36	P	2169.11	P	4695.3	P
Ssc.11791.1.S1_at	106.3	P	122.74	P	75.45	P	Ssc.21016.1.S1_at	37.86	P	30.33	M	66.02	P
Ssc.1018.1.S1_at	5411.9	P	6459.42	P	6635.55	P	Ssc.12781.1.A1_at	1468.37	P	764.99	P	2084.48	P
Ssc.14003.1.S1_a_at	3634.58	P	3668	P	3833.1	P	Ssc.12781.1.A1_s_at	2048.95	P	936.77	P	2445.32	P
Ssc.22086.1.A1_at	251.58	P	220.3	P	283.97	A	Ssc.12781.1.A2_at	6114.74	P	4411.06	P	8295.84	P
Ssc.221.1.S1_at	2048.53	P	1727.68	P	2339.34	P	Ssc.13780.5.S1_x_at	6671.9	P	6475.07	P	9454.64	P
Ssc.224.1.S1_at	1282.8	P	1246.8	P	1594.57	P	Ssc.16038.1.S1_at	65.49	P	328	P	182.37	P
Ssc.856.1.S1_at	2280.76	P	2361.43	P	2474.92	P	Ssc.507.1.A1_at	5329.73	P	6390.3	P	8167.21	P
Ssc.14258.1.S1_at	6869.69	P	7417.02	P	7037.52	P	Ssc.265.1.S2_at	57.16	P	67.54	A	79.53	A
Ssc.5264.1.A1_at	3469.94	P	4215.16	P	3909.46	P	Ssc.7158.2.A1_a_at	960.99	P	798.77	P	1581.22	P
Ssc.14502.1.S1_a_at	4150.95	P	4017	P	4131.67	P	Ssc.508.1.S1_at	3368.92	P	4312.37	P	6106.08	P
Ssc.1163.1.S1_at	4366.55	P	4657.77	P	4456.35	P	SscAffx.15.1.S1_s_at	267.16	P	220.18	P	221.94	P
Ssc.8203.1.S1_at	156.39	P	186.1	P	194.59	P	Ssc.324.3.S1_a_at	105.78	P	56.57	P	185.1	P
Ssc.6117.1.S1_at	7419.44	P	8730.88	P	8096.67	P	Ssc.76.1.S1_a_at	781.96	P	1004.76	P	882.01	P
Ssc.3196.1.S1_at	4504.99	P	5059.66	P	4191.41	P	Ssc.2370.1.S1_a_at	194.13	P	282.03	P	359.51	P
Ssc.3588.1.S1_at	2251.7	P	1766	P	2166.04	P	Ssc.929.1.S1_at	80.92	P	66.36	P	114.66	P
Ssc.13766.1.A1_at	5717.81	P	4072.61	P	5389.44	P	Ssc.11075.1.S1_a_at	65.57	P	87.27	P	134.56	P
Ssc.777.1.S1_at	575.94	P	149.4	P	314.89	P	SscAffx.20.1.S1_at	32	P	30.9	P	90.27	P
Ssc.16159.1.S1_at	1623.61	P	1013.51	P	1523.91	P	Ssc.14942.1.S1_at	11616.2	P	11417.8	P	12764.6	P
Ssc.9970.1.A1_at	1636.82	P	1412.95	P	1566.35	A	Ssc.14942.1.S1_s_at	5763.84	P	5854.62	P	6881.65	P
Ssc.11184.1.S1_at	4784.96	P	4381.33	P	4377.94	P	Ssc.1320.1.A1_at	6068.58	P	6093.97	P	9526.07	P
Ssc.373.1.S1_at	134.05	P	100.99	P	179.65	P	Ssc.7701.1.A1_at	1888.15	P	1128.07	P	3000.94	P
Ssc.4387.1.A1_at	190.48	P	212.93	P	155.23	A	Ssc.236.1.A1_at	1536.92	P	1116.03	P	2208.29	P
Ssc.5936.1.A1_a_at	5919.27	P	6348.89	P	6374.69	P	Ssc.12417.1.S1_at	1977.81	P	1619.48	P	2461.59	P
Ssc.575.1.S1_at	668.83	P	453.49	P	350.99	P	Ssc.9544.2.S1_a_at	336.2	P	216	P	682.59	P
Ssc.13983.1.S1_at	3608.44	P	3226.64	P	3653.55	P	Ssc.1177.1.S1_at	31.85	P	35.98	P	53.58	P
Ssc.13983.1.S2_at	251.41	P	178.54	P	210.84	P	Ssc.455.1.S1_at	3696.13	P	3004.72	P	5048.03	P
Ssc.8440.1.S1_at	3558.26	P	3348.85	P	3536.27	P	Ssc.23221.1.S1_at	77.89	P	47.5	P	94.96	P
Ssc.800.1.S1_at	2460.79	P	2368.92	P	2551.34	P	Ssc.17274.1.S1_at	263.1	P	327.34	P	388.84	P
Ssc.9075.1.A1_at	3644.83	P	4351.62	P	3864.82	P	Ssc.1198.1.S1_at	1575.26	P	1130.33	P	3240.71	P
Ssc.73.1.S1_at	459.55	P	491.08	P	374.45	P	Ssc.13780.7.S1_at	994.48	P	1281.85	P	1163.29	P
Ssc.217.1.S1_at	6578.58	P	6798.73	P	6728.99	P	Ssc.13961.1.A1_at	13399.7	P	11098.3	P	16402.5	P
Ssc.2707.1.S1_at	4007.97	P	4287.15	P	3965.18	P	Ssc.1202.1.A1_at	6818.69	P	7517.66	P	12594.7	P
Ssc.4217.1.S1_at	156.67	P	194.56	P	178.45	P	Ssc.12373.1.S1_at	9932.18	P	10489.9	P	13667.4	P
Ssc.183.1.S1_at	3473.31	P	2737.29	P	3314.13	P	Ssc.11302.1.S1_at	48.82	P	58	P	107.8	P
Ssc.4621.1.S1_at	6153.14	P	5557.37	P	6281.12	P	Ssc.395.1.A1_at	836.01	P	935.48	P	1328.52	P
Ssc.7297.1.S1_at	94.02	P	127.63	P	104.59	P	Ssc.16651.1.S1_at	7185.53	P	8740.4	P	11362.5	P
Ssc.14506.1.S1_at	1027.14	P	738.23	P	646.91	P	Ssc.14593.1.S1_at	5121.41	P	4500.07	P	6402.9	P
Ssc.657.1.A1_at	1920.68	P	380.01	P	1070.39	P	Ssc.11937.1.S1_at	5180.94	P	5490.06	P	7825.04	P
Ssc.5550.1.S1_at	2893.13	P	3211.29	P	3082.16	P	Ssc.20036.1.S1_at	8209.23	P	9315.63	P	12173.6	P
Ssc.11580.1.S1_at	1010.64	P	993.16	P	1145.14	P	Ssc.13874.1.S1_at	12660.2	P	12103.2	P	15526.8	P
Ssc.14463.1.S1_at	2361.18	P	2321.95	P	2658.03	P	Ssc.11099.1.S1_at	6405.39	P	4938.15	P	8431.12	P
Ssc.5712.1.S1_at	1220.93	P	1231.88	P	1129.99	P	Ssc.6728.1.S1_at	5857.76	P	3230.33	P	6649.93	P
Ssc.6009.1.S1_a_at	171.56	P	161.99	P	153.32	P	Ssc.939.1.A1_at	4544.37	P	4720.72	P	6996.15	P
Ssc.6009.1.S1_at	76.93	P	64	P	69.98	P	Ssc.939.1.S1_at	423.06	P	1633.44	P	864.37	P
Ssc.12507.1.S1_at	3862.44	P	3951.1	P	3987.11	P	Ssc.13017.1.A1_at	4304.23	P	3882.34	P	7503.63	P
Ssc.14521.1.S1_at	2532.62	P	1854.39	P	2267.22	P	Ssc.806.1.S1_at	3865.06	P	3834.58	P	6935.57	P
Ssc.947.1.S1_at	397.07	P	436.43	P	426.82	P	Ssc.806.1.A1_at	536.34	P	1237.12	P	804.8	P
Ssc.947.1.S1_s_at	10036.9	P	11417.2	P	10246.4	P	Ssc.3842.1.A1_at	6223.28	P	5730.9	P	9449.9	P
Ssc.709.1.S1_at	1528.2	P	583.02	P	1925.3	P	Ssc.11270.1.S1_at	5170.32	P	5883.53	P	8778.4	P
Ssc.526.1.S1_at	160.5	P	143.71	P	221.86	P	Ssc.4360.1.A1_at	742.21	P	2170.4	P	3023.28	P
Ssc.64.1.S1_at	239.73	P	184.52	P	224.53	P	Ssc.13909.1.A1_at	5137.48	P	3854.28	P	6635.71	P
Ssc.12348.1.S1_at	15120.7	P	16535.3	P	15731.6	P	Ssc.6413.1.A1_at	1483.57	P	1845.08	P	3609.33	P
Ssc.760.1.S1_at	94.58	P	1030.82	P	108.34	P	Ssc.16743.1.S1_at	5841.65	P	5277.08	P	8491.37	P
Ssc.14490.1.S1_at	6434.44	P	8370.23	P	7720.35	P	Ssc.10541.1.S1_a_at	11037.2	P	10240.5	P	11567.1	P
Ssc.102.1.S1_at	282.27	P	489.54	P	561.96	P	Ssc.14559.1.S1_at	8101.82	P	6582.74	P	13222.1	P
Ssc.460.1.S1_at	4050.62	P	4251.15	P	4339.21	P	Ssc.20080.1.S1_at	8405.78	P	7660.93	P	10905.8	P
Ssc.1199.1.A1_at	2241.6	P	1860.35	P	1957.72	P	Ssc.551.1.S1_at	1940.62	P	2815.63	P	3606.93	P
Ssc.61.1.S1_at	8522.86	P	4621.09	P	8482.48	P	Ssc.3118.2.S1_a_at	8128.02	P	6678.4	P	10664.6	P
Ssc.231.1.S1_at	1594.45	P	1677.81	P	1549.8	P	Ssc.14246.1.S1_at	10239.8	P	9260.28	P	10437.3	P
Ssc.231.1.S2_at	168.26	P	144.36	P	171.16	P	Ssc.9992.1.S1_at	802.25	P	495.07	P	1746.89	P
Ssc.19907.1.S1_at	127.1	P	85.4	P	119.52	P	Ssc.4908.1.S1_at	445.2	P	596.78	P	685.47	P
Ssc.14522.1.S1_at	2892.15	P	453.91	P	1646.02	P	Ssc.6356.1.S1_at	3338.02	P	2124.03	P	3660.14	P
Ssc.830.1.S1_at	3641.7	P	3453.24	P	3402.13	P	Ssc.19946.1.S1_at	521	P	2505.87	P	1163.13	P
Ssc.15237.1.S1_at	516.26	P	763.72	P	623.75	P	Ssc.6742.1.A1_at	4005.83	P	3577.41	P	7193.68	P
Ssc.4871.1.S1_at	2687.2	P	882.85	P	2154.28	P	Ssc.17316.1.S1_at	7752.48	P	9565.03	P	10446.9	P
Ssc.383.1.S1_at	1535.07	P	1933.47	P	1403.59	P	Ssc.11858.1.S1_at	37.74	P	39.01	A	55.53	A
Ssc.12368.1.S1_at	283.04	P	301.51	P	286.83	P	Ssc.4003.1.S1_at	5461.71	P	4883.16	P	9013.85	P
Ssc.8330.1.S1_at	30.36	P	32.55	P	22.63	P	Ssc.5792.1.S1_at	3259.33	P	2600.81	P	4479.15	P
Ssc.14480.1.S1_at	833.56	P	896.76	P	713.42	P	Ssc.1459.1.S1_at	814.05	P	1334.11	P	1252.71	P
Ssc.6019.1.S1_at	4530.89	P	6819.61	P	4715.57	P	Ssc.11257.1.S1_at	3374.17	P	4455.65	P	4762.82	P
Ssc.4263.1.A1_at	1176	P	1276.62	P	1318.36	P	Ssc.5846.1.S1_at	4835.07	P	2988.39	P	5690.66	P
Ssc.600.1.S1_s_at	1394.71	P	11773.6	P	1204.15	P	Ssc.16347.1.S1_at	5178.65	P	4657.71	P	6507.91	P
Ssc.8552.1.S2_a_at	2273.52	P	2437.3	P	2472.39	P	Ssc.3917.1.S1_at	9.14	A	13.51	P	13.79	P
Ssc.8552.3.S1_a_at	1627	P	2111.2	P	1908.96	P	Ssc.10148.1.S1_at	667.45	P	527.1	P	810.53	P
Ssc.9178.1.S1_at	1631.92	P	1944.4	P	1726.28	P	Ssc.2957.1.S1_at	3350.42	P	4477.32	P	4733.14	P
Ssc.3528.1.S1_at	618.52	P	398.46	P	598.07	P	Ssc.2957.1.S2_at	35.31	P	21.75	P	56.84	P
Ssc.14543.1.S1_at	1901.37	P	2222.14	P	2033.6	P	Ssc.11190.1.S1_at	1965.16	P	3308.55	P	2323.64	P
Ssc.11757.1.S1_at	163.46	P	331.77	P	287.78	P	Ssc.17718.1.S1_at	185.24	P	639.27	P	297.22	P
Ssc.757.1.S1_at	853.6	P	612.97	P	727.58	P	Ssc.2405.1.A1_at	1990.56	P	1800.32	P	2577.33	P
Ssc.18652.1.S1_at	573.56	P	679.95	P	499.06	P	Ssc.8939.1.S1_at	2613.02	P	2414.52	P	3084.39	P
Ssc.396.1.S1_a_at	4858.02	P	5249.5	P	6615.74	P	Ssc.8939.1.S2_at	419.96	P	411.47	P	982.53	P
Ssc.4617.1.S1_at	116.11	P	96.18	P	121.89	P	Ssc.16046.1.S1_s_at	1321.79	P	955.99	P	2635.43	P
Ssc.5454.1.S1_at	3774.47	P	3499.59	P	4001.88	P	Ssc.15736.1.S1_at	2924.52	P	3049.1	P	4618.37	P
Ssc.14528.1.S1_at	268.49	P	299.03	P	276.53	P	Ssc.15736.1.S2_at	3758.96	P	2866.22	P	5813.7	P
Ssc.5062.1.S1_at	624.76	P	662.43	P	731.83	P	Ssc.415.1.S1_at	161.6	P	44.82	P	54.68	P
Ssc.3968.1.S1_at	408.36	P	680.87	P	919.04	P	Ssc.2449.1.S1_at	2078.13	P	2453.91	P	3411.18	P
Ssc.11071.1.S1_at	1195.64	P	998.3	P	920.98	P	Ssc.13776.1.S1_at	2769.6	P	2076.86	P	3829.73	P
Ssc.1031.1.S1_at	2235.88	P	3706.2	P	4585.06	P	Ssc.7538.1.S1_at	89.53	P	79.18	P	237.48	P
Ssc.314.1.S1_at	51.48	P	350.8	P	72.59	P	Ssc.4158.1.S1_at	1662.06	P	1003.75	P	2713.67	P
Ssc.5915.1.S1_at	575.8	P	525.23	P	434.18	P	Ssc.17186.1.S1_a_at	901.41	P	646.62	P	1291.89	P
Ssc.2375.1.S1_at	5031.61	P	4957.66	P	5382.8	P	Ssc.2306.1.S1_at	1389.52	P	1626.21	P	2760.11	P
Ssc.432.1.S1_at	549.81	P	499.96	P	398.51	P	Ssc.17300.1.S1_at	41.31	P	32.79	P	86.42	P
Ssc.22009.1.S1_at	1149.54	P	1083.92	P	1024.58	P	Ssc.2926.1.S1_at	313.19	P	383.3	P	447.97	P
Ssc.142.1.S1_at	4025.14	P	3592.91	P	3667.99	P	Ssc.4157.1.A1_at	794.46	P	981.61	P	612.9	P
Ssc.11194.1.S1_at	1822.14	P	673.59	P	920.29	P	Ssc.7506.1.S1_at	461.1	P	346.99	P	634.51	P
Ssc.55.1.S1_at	477.62	P	733.01	P	762.14	P	Ssc.68.1.A1_at	335.63	P	303.33	P	676.62	P
Ssc.90.1.S1_at	134.32	P	459.38	P	133.62	P	Ssc.2034.1.S1_at	1831.23	P	1580.93	P	3355.4	P
Ssc.167.2.S1_a_at	3395.58	P	3926.47	P	2720.34	P	Ssc.11004.1.S1_at	3822.51	P	8399.93	P	5534.34	P
Ssc.11020.1.S1_at	238.34	P	282.29	P	277.65	P	Ssc.5604.1.S1_at	28.49	P	33.35	P	99.11	P
Ssc.37.1.S1_at	634.93	P	536.7	P	475.75	P	Ssc.13262.1.S1_at	468.05	P	650.7	P	950.31	P
Ssc.14531.1.S1_at	1102.01	P	1120.99	P	1017.75	P	Ssc.27244.1.S1_at	233	P	255.72	P	275.37	P
Ssc.4371.1.S1_at	1042.01	P	1083.49	P	765.13	P	Ssc.7096.1.S1_at	5398.23	P	4261.64	P	6337.92	P
Ssc.16296.1.S1_at	7068.21	P	7057.54	P	7206.7	P	Ssc.30.1.S1_at	1884.8	P	1194.56	P	3366.1	P
Ssc.22641.1.S1_at	1938.33	P	2292.33	P	2416.43	P	Ssc.3720.1.S1_at	654.85	P	466.71	P	873.4	P
Ssc.22641.2.S1_a_at	1164.03	P	1326.77	P	1323.11	P	Ssc.13880.1.A1_at	180.09	P	91.94	P	311.89	P
Ssc.14530.1.S1_at	550.66	P	611.74	P	721.43	P	Ssc.13880.1.A2_at	369.49	P	430.15	P	871.37	P
Ssc.21145.1.S1_at	326.97	P	281.83	P	348.04	P	Ssc.1005.1.S1_a_at	1714.85	P	1472.87	P	3445.94	P
Ssc.802.1.A1_at	2288.88	P	2014.38	P	2086.28	P	Ssc.1005.1.S1_at	3235.36	P	3287.51	P	4909.83	P
Ssc.10993.1.S1_a_at	1159	P	941.55	P	1581.62	P	Ssc.13269.1.S1_at	1503.73	P	1477.38	P	2136.15	P
Ssc.3208.1.S1_at	497.85	P	534.78	P	513.49	P	Ssc.4111.1.S1_at	527.14	P	817.95	P	705.84	P
Ssc.120.1.S1_at	90.08	P	82.47	P	102.41	P	Ssc.20571.1.S1_a_at	41.62	A	78.25	P	103.44	P
Ssc.9245.1.S1_at	912.22	P	1414.99	P	1198.29	P	Ssc.12108.1.S1_at	107.76	P	81.35	P	1003.95	P
Ssc.369.1.S1_at	469.59	P	452.95	P	435.57	P	Ssc.12390.1.S1_at	2343.01	P	2811.69	P	3637.72	P
Ssc.746.1.S1_a_at	2365.84	P	2421.31	P	2477.96	P	Ssc.17001.1.S1_at	236.59	P	222.83	P	386.87	P
Ssc.336.1.S1_at	999.03	P	1486.97	P	977.39	P	Ssc.810.1.S1_at	208.04	P	250.84	P	867.83	P
Ssc.569.1.S1_at	26.49	P	36.59	P	39.53	P	Ssc.810.1.S2_at	26.92	P	32.29	M	127.92	P
Ssc.170.1.S1_at	8327.27	P	4533.46	P	7532.2	P	Ssc.17602.1.S1_at	393.75	P	469.23	P	529.19	P
Ssc.137.1.S1_at	6201.98	P	14865.2	P	13021.1	P	Ssc.6097.1.S1_a_at	1542.3	P	1014.43	P	1593.03	P
Ssc.670.1.S1_at	14426.1	P	14129.7	P	13303.4	P	Ssc.6097.1.S1_at	3087.69	P	2529.73	P	3277.06	P
Ssc.2262.1.S1_a_at	1631.54	P	1460.7	P	1575.46	P	Ssc.19992.1.S1_at	1162.87	P	1417.91	P	1262.02	P
Ssc.15155.1.S1_a_at	9664.73	P	10167.6	P	9750.08	P	Ssc.1006.1.S1_at	989.76	P	757.26	P	1646.36	P
Ssc.2258.1.S1_at	20.18	P	42.38	P	30.49	P	Ssc.4741.1.S1_at	52.62	P	58.72	A	68.62	A
Ssc.2895.1.S1_at	325.18	P	277.7	P	283.54	P	Ssc.6391.1.S1_at	204.96	P	162.1	P	181.23	P
Ssc.864.1.S1_at	200.19	P	104.8	P	143.71	P	Ssc.11630.1.S1_at	271.83	P	292.69	P	390.32	P
Ssc.17243.1.S1_at	142.45	P	137.02	P	328.23	P	Ssc.17140.1.A1_at	136.36	P	152.38	A	231.2	P
Ssc.16562.1.S1_at	237.41	P	226.44	P	204.42	P	Ssc.841.1.S1_at	6196.42	P	5755.4	P	6591.72	P
Ssc.13482.1.S1_at	31.31	P	53.06	P	23.54	P	Ssc.3675.1.A1_at	102.29	P	143.39	P	466.1	P
Ssc.14472.1.S1_at	36.79	P	26.96	P	35.17	P	Ssc.1450.1.S1_at	525.48	P	504.25	P	667.67	P
Ssc.548.1.S1_a_at	142.88	P	16.63	A	58.49	P	Ssc.10536.1.S1_at	79.22	P	61.09	P	404.92	P
Ssc.53.1.S1_at	6638.98	P	6422.05	P	6701.05	P	Ssc.731.1.S1_at	1270.56	P	1045.13	P	1552	P
Ssc.14535.1.S1_at	1739.8	P	1945.75	P	1985.99	P	Ssc.18382.1.S1_at	506.58	P	818.12	P	1157.25	P
Ssc.15749.1.S1_at	641.25	P	901.11	P	636.75	P	Ssc.726.1.A1_at	709.71	P	670.05	P	941.76	P
Ssc.20177.1.S1_at	312.49	P	383.61	P	370.14	P	Ssc.4466.1.S1_at	79.98	P	84.45	P	191.3	P
Ssc.6323.1.S1_at	1141.95	P	1060.14	P	1461.37	P	Ssc.295.1.A1_at	596.13	P	672.33	P	1308.11	P
Ssc.14520.1.S1_at	542.14	P	1053.5	P	555.98	P	Ssc.17573.1.S1_at	99.42	P	148.47	P	409.38	P
Ssc.16628.1.S1_a_at	77.78	P	86.66	P	72.65	P	Ssc.104.1.S1_at	1030.39	P	789.63	P	1598.68	P
Ssc.11033.1.S1_at	1555.7	P	2128.77	P	1775.64	P	Ssc.19691.1.S1_at	251.68	P	124.32	P	275.74	P
Ssc.242.1.S1_a_at	362.08	P	271.73	P	332.55	P	Ssc.1465.1.S1_at	553.6	P	717.47	P	1132.49	P
Ssc.26340.1.S1_at	554.9	P	605.25	P	610.97	P	Ssc.6873.1.S1_at	459.32	P	448.17	P	962.09	P
Ssc.20006.1.S1_at	338.46	P	945.85	P	371.44	P	Ssc.16125.1.S1_x_at	4930.04	P	2836.89	P	720.38	P
Ssc.909.1.S1_at	21.88	P	20.05	P	21.65	P	Ssc.2753.1.S1_at	57.46	P	42.9	P	177.47	A
Ssc.15730.1.S1_at	4628.75	P	4046.59	P	5016.32	P	Ssc.7258.1.S1_at	701.7	P	652.63	P	1186.51	P
Ssc.749.1.S1_at	87.83	P	108.2	P	102.79	P	Ssc.19494.1.S1_at	792	P	919.88	P	1136.4	P
Ssc.19054.1.S1_a_at	124.99	P	124.85	P	88.16	P	Ssc.2173.1.A1_at	145.81	P	206.64	P	208.48	P
Ssc.249.1.S1_at	1446.55	P	1412.64	P	1398.62	P	Ssc.11075.3.S1_a_at	181.93	P	302.72	P	462.45	P
Ssc.21108.1.S1_at	722.52	P	134.3	P	385.59	P	Ssc.26084.1.S1_at	132.46	P	142.83	P	358.39	P
Ssc.27881.1.S1_at	44.47	P	40.52	P	35.2	A	Ssc.2720.1.S1_at	183.01	P	263.64	P	422	P
Ssc.189.1.S1_at	464.57	P	354.23	P	581.67	P	Ssc.21499.1.S1_at	565.9	P	828.78	P	1268.69	P
Ssc.151.1.S1_at	9341.39	P	8291.16	P	9253.42	P	Ssc.181.1.S1_at	84.6	P	90.6	P	151.86	P
Ssc.16186.1.S1_at	633.96	P	455.16	P	453.08	P	Ssc.181.1.S1_s_at	74.14	P	54.08	P	172.73	P
Ssc.732.1.S1_at	826.39	P	887.98	P	1671.45	P	Ssc.902.1.S1_a_at	2443.54	P	2041.37	P	3075.4	P
Ssc.5127.1.S1_at	2425.41	P	1313.66	P	2354.21	P	Ssc.936.1.S1_at	138.27	P	130.8	P	431.32	P
Ssc.6583.1.S1_at	3173.34	P	4036.19	P	3694.92	P	Ssc.23474.1.S1_at	250.63	P	236.22	P	483.35	P
Ssc.7985.1.S1_at	1369.27	P	1319.89	P	1005.31	P	Ssc.15640.1.S1_at	4200.28	P	3307.84	P	3092.97	P
Ssc.3931.1.S1_at	146.42	P	166.35	P	120.87	P	Ssc.14456.1.S1_at	3130.65	P	3625.31	P	5279.88	P
Ssc.300.1.S1_at	1816.26	P	2140.53	P	2695.38	P	Ssc.13872.1.S1_at	660.91	P	957.24	P	894.47	P
Ssc.116.1.S1_at	312.73	P	434.98	P	284.24	P	Ssc.22119.1.S1_at	96.1	P	122.75	P	138.86	P
Ssc.5438.1.S2_at	965.07	P	1122.47	P	900.6	P	Ssc.15843.1.S1_at	210.48	P	262.91	P	339.6	P
Ssc.5438.1.S1_at	2193.58	P	1739.91	P	1924.68	P	Ssc.16352.1.S1_at	156	P	173.72	P	291.25	P
Ssc.17337.1.S1_at	4466.17	P	3735.29	P	3946.53	P	Ssc.12724.1.S1_at	928.56	P	968.65	P	1594.45	P
Ssc.16236.1.S1_at	1553.74	P	1441.54	P	1014.68	P	Ssc.161.1.S1_at	13.79	P	10.74	M	25.52	P
Ssc.112.1.S1_at	313.16	P	333.12	P	388.68	P	Ssc.76.3.S1_a_at	355.06	P	457.14	P	483.36	P
Ssc.122.1.S1_at	149.4	P	146.33	P	117.88	A	Ssc.15899.1.S1_at	325.74	P	161.75	P	416.35	P
Ssc.26324.1.S1_at	99.44	P	68.58	P	81.47	P	Ssc.20600.1.S1_at	87.67	P	146.38	P	656.03	P
Ssc.16231.1.S1_a_at	46.52	P	31.69	A	57.45	P	Ssc.1089.1.S1_at	18.45	P	11.76	A	31.44	P
Ssc.148.1.S1_at	105.08	P	91.74	P	49.44	P	Ssc.1717.1.S1_at	6958.39	P	4639.76	P	7593.36	P
Ssc.174.1.S2_at	109.36	P	283.49	P	168.94	P	Ssc.670.2.S1_at	333.5	P	4564.92	P	911.7	P
Ssc.14512.1.S1_at	804.21	P	821.28	P	768.09	P	Ssc.211.1.S1_at	176.24	P	304.33	P	430.85	P
Ssc.22676.1.S1_at	635.55	P	1015.25	P	454.44	P	Ssc.18736.1.S1_at	471.15	P	408.27	P	644.74	P
Ssc.16113.1.S1_at	90.72	P	82.67	P	81.33	P	Ssc.5630.1.S1_at	540.7	M	627.42	P	843.65	P
Ssc.15274.1.S1_a_at	557.9	P	579.39	P	560.57	P	Ssc.4984.1.S1_at	71.29	P	420.7	P	66.26	P
Ssc.15274.1.S1_at	148.88	P	165.45	P	160.38	P	Ssc.19390.1.S1_at	435.97	P	566.25	P	876.3	P
Ssc.658.1.S1_at	2830.64	P	1127.33	P	1881.47	P	Ssc.3502.1.S1_at	1049.67	P	873.49	P	891.79	P
Ssc.6301.1.S1_at	61.93	P	86.16	P	70.92	P	Ssc.16248.1.S1_at	459.03	P	277.98	P	659.4	P
Ssc.14475.3.S1_a_at	1889.19	P	1983.39	P	1813.23	P	Ssc.17613.1.S1_at	210.65	P	267.25	P	287.78	P
Ssc.23489.1.S1_at	945.21	P	764.23	P	546.82	P	Ssc.1735.1.S1_at	237.23	P	225.02	P	718.48	P
Ssc.16055.1.S1_at	164.79	P	196.29	P	134.97	P	Ssc.12021.1.S1_at	334.61	P	348.44	P	595.92	P
Ssc.33.1.S1_at	5358.84	P	6748.49	P	6196.06	P	Ssc.5249.1.S1_at	138.65	P	129.82	P	178.27	P
Ssc.433.1.S1_at	1090.78	P	1219.78	P	1138.41	P	Ssc.17108.1.S1_at	1527.72	P	946.98	P	1844.27	P
Ssc.18551.1.S2_at	150.88	P	132.25	P	220.53	P	Ssc.422.1.S1_at	3785.42	P	3537.96	P	4617.51	P
Ssc.9637.1.S1_at	1863.1	P	2693.63	P	2155.53	P	Ssc.16635.1.S1_at	337.66	P	452.75	P	658.13	P
Ssc.9637.1.S2_at	8644.99	P	8554.91	P	9758.07	P	Ssc.24387.1.S1_at	1537.54	P	1081.39	P	2693.77	P
Ssc.16732.1.S1_at	1283.01	P	1145.97	P	1217.26	P	Ssc.14243.1.S1_at	291.38	P	176.39	P	502.26	P
Ssc.16732.1.S2_at	5384.8	P	4693.08	P	5421.37	P	Ssc.16312.1.S1_at	85	P	150.78	P	153.67	P
Ssc.4097.1.S1_at	56.16	P	51.14	P	60.83	P	Ssc.5822.1.S1_at	86.24	P	3121.7	P	2696.9	P
Ssc.16350.1.S1_at	1044.53	P	1192.36	P	1347.34	P	Ssc.1296.1.S1_at	2952.04	P	1936.3	P	4516.08	P
Ssc.11170.1.S1_at	3122.54	P	3164.72	P	3332.26	P	Ssc.7870.1.S1_at	946.19	P	777.33	P	1484.27	P
Ssc.246.1.S1_at	5704.04	P	6282.62	P	5415.48	P	Ssc.9738.1.A1_at	8443.44	P	7771.17	P	10395.6	P
Ssc.11162.1.S1_at	1283.02	P	875.45	P	911.09	P	Ssc.349.1.S1_at	665.09	P	713.33	P	234.14	P
Ssc.17340.1.S1_at	309.39	P	266.19	P	306.84	P	Ssc.6685.1.S1_at	188.59	P	135.93	P	281.82	P
Ssc.15739.1.S1_at	1462.62	P	1785.6	P	2034.19	P	Ssc.7537.1.S1_at	829.14	P	639.86	P	1640.63	P
Ssc.12114.1.S1_a_at	776.67	P	821.85	P	841.25	P	Ssc.21111.1.S1_at	235.7	P	219.94	P	437.19	P
Ssc.14561.1.S1_at	7546.58	P	7687.95	P	7917.62	P	Ssc.4656.1.S1_at	548.95	P	397.33	P	757.3	P
Ssc.16008.1.S1_at	1232.91	P	2408.23	P	1514.29	P	Ssc.12017.1.A1_at	1712.74	P	1808.75	P	2106.42	P
Ssc.20.1.S1_at	926.4	P	854.9	P	413.75	P	Ssc.5569.1.S1_at	117.41	P	125.77	P	121.82	P
Ssc.3348.1.S1_at	3943.67	P	2751.65	P	4757.39	P	Ssc.19700.1.S1_at	72.59	P	35.15	P	77.1	P
Ssc.27613.1.S1_at	2244.15	P	2366.87	P	1939.12	P	Ssc.26124.1.S1_at	336.14	P	502.88	P	559.12	P
Ssc.14.1.S1_at	549.84	P	475.7	P	583.07	P	Ssc.180.1.S1_at	36.78	P	29.04	P	68.15	P
Ssc.11096.1.S1_at	1064.38	P	444.96	P	764.9	P	Ssc.295.2.A1_at	292.68	P	150.78	P	436.11	P
Ssc.16363.1.S1_at	272.69	P	239.53	P	276.6	P	Ssc.118.1.S1_at	411.33	P	217.7	P	352.31	P
Ssc.16363.1.S2_at	687.83	P	696.99	P	674.19	P	Ssc.15823.1.S1_at	427.84	P	319.29	P	502.02	P
Ssc.5667.1.S1_at	189.98	P	215.33	P	174.6	P	Ssc.15818.1.S1_at	49.01	M	57.44	P	67.98	P
Ssc.734.1.S1_at	721.32	P	811.62	P	857.59	P	Ssc.27614.1.S1_at	33.18	P	46.22	P	42.78	A
Ssc.158.1.S1_at	104.67	P	328.79	P	133.8	P	Ssc.16088.1.S1_at	61.12	P	47.09	P	90.43	P
Ssc.5879.4.S1_a_at	514.33	P	573.72	P	488.58	P	Ssc.21206.1.S1_at	91.33	P	99.86	P	145.16	P
Ssc.3517.1.S1_at	57	P	22.29	A	40.01	P	Ssc.307.1.S1_at	867.01	P	679.69	P	1550.96	P
Ssc.9544.1.S1_at	357.38	P	387.62	P	320.98	P	Ssc.23789.1.S1_at	78.7	P	131.82	P	89.53	P
Ssc.16110.1.A1_at	2105.23	P	1917.5	P	1567.79	P	Ssc.16052.1.S1_at	54.4	P	20.81	A	59.22	P
Ssc.16161.1.S1_at	271.15	P	267.49	P	299.63	P	Ssc.610.1.S1_at	330.09	P	187.7	P	617.96	P
Ssc.15790.1.S1_at	250.52	P	244.51	P	373.63	P	Ssc.5982.1.A1_at	1737.76	P	1122.1	P	1909.21	P
Ssc.15926.1.S1_at	1062.79	P	1167.6	P	2059.95	P	Ssc.15892.1.S1_at	696.46	P	444.1	P	1060.83	P
Ssc.16253.1.S1_at	303.1	P	361.89	P	244.14	P	Ssc.12892.1.S1_at	748.9	P	1045.37	P	1323.59	P
Ssc.15878.1.S1_at	998.88	P	993.13	P	968.2	P	Ssc.15932.1.S1_at	244.41	P	159.31	P	422.11	P
Ssc.15822.1.S1_at	51.58	P	112.76	P	47.43	P	Ssc.15866.1.S1_at	108.52	P	51.8	P	122.97	P
Ssc.7274.1.A1_at	602.07	P	609.07	P	645.56	P	Ssc.30760.1.S1_at	136.7	P	129.07	A	177.09	P
Ssc.17249.1.S1_at	810.96	P	1187.57	P	1059.98	P	Ssc.3287.1.S1_at	13.65	A	22.86	P	29.49	P
Ssc.16257.1.S1_at	36.69	P	38.34	P	55.52	P	Ssc.9229.1.S1_at	7607.46	P	7810.43	P	8823.67	P
Ssc.1388.1.S1_at	189.76	P	188.4	P	235.08	P	Ssc.16220.1.S1_at	150.09	P	129.13	P	324.92	P
Ssc.17239.1.S1_at	566.89	P	698.79	P	517.7	P	Ssc.16169.1.S1_x_at	153.23	P	3134.99	P	234.26	P
Ssc.19685.1.S1_at	317.55	P	277.27	P	252.68	P	Ssc.210.6.S1_x_at	777.21	P	1826.65	P	2782.35	P
Ssc.283.1.S1_at	1145.1	P	538.23	P	978.74	P	Ssc.16354.1.S1_at	2262.79	P	2697.85	P	3519.73	P
Ssc.14467.2.S1_a_at	116.22	P	80.49	P	50.68	P	Ssc.15824.1.S1_at	230.68	P	125.93	P	477.54	P
Ssc.13585.1.S3_at	243.56	P	253.89	P	241.01	P	Ssc.19364.1.S1_at	383.47	P	606.19	P	639.58	P
Ssc.13585.1.S1_s_at	53.87	P	45.07	P	52.88	P	Ssc.22030.1.S1_at	264.19	A	400.14	P	238.95	P
Ssc.153.1.S1_at	1450.85	P	1662.83	P	1450.59	P	Ssc.27951.1.S1_at	51.29	P	47.81	M	62.88	A
Ssc.324.1.S1_a_at	632.25	P	558.39	P	538.3	P	Ssc.17032.1.S1_at	43.58	P	46.21	P	66.48	P
Ssc.23793.1.S1_at	307.79	P	307.51	P	187.66	P	Ssc.15894.1.S1_at	200.27	P	213.51	P	293.83	P
Ssc.11073.1.S1_at	2202.33	P	2423.93	P	2580.32	P	Ssc.428.5.S1_at	194.64	P	273.79	P	337.38	P
Ssc.23043.1.S1_at	1258.06	P	1293.1	P	1255.39	P	Ssc.17345.1.S1_at	1138.52	P	802.06	P	1002.21	P
Ssc.14518.1.S1_at	307.59	P	309.91	P	293.45	P	Ssc.15264.1.S1_at	28.74	P	31.57	P	36.58	P
Ssc.204.1.S1_at	1135.65	P	324.1	P	647.66	P	Ssc.15960.1.S1_at	23.4	A	37.54	P	49.76	P
Ssc.26337.1.S1_at	1646.15	P	2362.61	P	1898.95	P	Ssc.23404.1.S1_at	67.6	P	110	P	95.46	P
Ssc.15484.1.S1_at	906.79	P	929.9	P	872.39	P	Ssc.16227.1.S1_at	531.46	P	432.26	P	946.76	P
Ssc.16630.1.S1_at	116.82	P	76.16	P	71.47	A	Ssc.23470.1.S1_at	94.56	P	146.74	P	319.39	P
Ssc.16160.1.S1_at	620.94	P	842.62	P	563.95	P	Ssc.427.1.S1_at	70.73	P	74.35	P	206.24	P
Ssc.27728.1.S1_at	155.7	P	180.74	P	147.2	P	Ssc.19692.1.S1_at	2693.27	P	881.43	P	3217.83	P
Ssc.79.1.S1_at	500.35	P	387.97	P	473.01	P	Ssc.873.1.S1_at	104.09	P	72.27	P	276.63	P
Ssc.286.1.S1_s_at	1398.17	P	664.41	P	1255.87	P	Ssc.1579.1.S1_at	222.54	P	153.83	A	354.39	P
Ssc.6485.2.S1_a_at	55.19	P	48.21	M	50.43	P	Ssc.9365.3.S1_a_at	149.39	P	164.33	P	353.18	P
Ssc.23660.1.S1_at	585.23	P	898.53	P	614.93	P	Ssc.1868.1.S1_at	482.05	P	512.24	P	522.3	P
Ssc.26338.1.S1_at	255.63	P	282.2	P	275.69	P	Ssc.819.1.A1_at	91.96	P	62.38	P	127.79	P
Ssc.15904.1.S1_at	65.53	P	45.05	P	57.28	P	Ssc.26063.1.S1_at	56.88	P	48.97	P	73.11	P
Ssc.16324.1.S1_at	107.81	P	80.14	P	84.01	P	Ssc.19703.1.S1_s_at	1154.64	P	405.8	P	996.98	P
Ssc.18359.1.S1_at	5336.92	P	5001.91	P	5749	P	Ssc.15829.1.S1_at	45.94	P	36.5	A	25.29	A
Ssc.15919.1.A1_at	568.79	P	649.22	P	536.44	P	Ssc.16080.1.S1_at	46.04	P	51.44	P	74.7	P
Ssc.15885.1.S1_at	312.94	P	210.57	P	290.56	P	Ssc.16009.1.S1_at	24.34	A	27.66	P	34.36	P
Ssc.8833.1.S1_at	294.24	P	286.46	P	309.46	P	Ssc.22840.1.S1_at	352.3	P	314.12	P	580.14	P
Ssc.15871.1.S1_a_at	538.71	P	505.57	P	394.01	P	Ssc.21343.1.S1_at	167.33	A	205.66	P	270.36	P
Ssc.26331.1.S1_at	61.41	P	65.42	P	100.55	P	Ssc.15950.1.S1_at	291.91	P	319.76	P	699.36	P
Ssc.23495.1.S2_at	240.49	P	176.88	P	175.08	P	Ssc.114.1.S1_at	1069.97	P	1497.94	P	1929.12	P
Ssc.113.1.S2_at	1078.46	P	575.65	P	856.47	P	Ssc.15971.1.S1_at	63.29	P	77.97	A	82.12	A
Ssc.113.1.S1_at	1197.49	P	553	P	977.99	P	Ssc.16087.1.S1_at	59.65	P	42.51	A	76.9	P
Ssc.16634.1.S1_at	87.62	P	90.48	P	74.91	P	Ssc.23501.1.S1_s_at	1602.8	P	32.61	P	35.9	P
Ssc.761.1.S1_at	294.96	P	44.91	P	87.21	P	Ssc.489.1.A1_at	104.01	P	10.43	P	12.69	P
Ssc.16255.1.S1_at	430.41	P	110.99	P	409.31	P	Ssc.13780.9.S1_a_at	7214.96	P	5879.94	P	8134.7	P
Ssc.136.1.S1_at	17.59	P	22.4	P	24.64	A	Ssc.444.1.S1_at	84.41	P	54.42	P	17.91	P
Ssc.26328.1.S1_at	1196.44	P	725.02	P	831.07	P	Ssc.16234.1.S1_at	155.39	P	133.1	P	245.89	P
Ssc.235.1.S1_a_at	758.86	P	559.34	P	680.85	P	Ssc.16026.1.A1_at	46.86	P	14.01	P	33.76	P
Ssc.16.1.S1_at	235.85	P	195.35	P	162.04	P	Ssc.16026.1.S1_at	22.65	P	16.02	P	28.23	P
Ssc.26119.1.S1_at	114.05	P	114.72	P	98.03	P	Ssc.15898.1.S1_at	300.75	P	323.76	A	434.21	M
Ssc.15888.1.S1_at	237.06	P	204.35	P	253.54	P	Ssc.15928.1.S1_at	111.61	P	71.66	A	136.72	M
Ssc.27201.1.S1_a_at	711.25	P	852.61	P	677.98	P	Ssc.16092.1.A1_at	16.52	P	14.79	A	23.64	A
Ssc.16107.1.S1_at	25.08	P	22.73	A	21.72	P	Ssc.16056.1.A1_at	93.5	P	97.74	A	33.37	P
Ssc.19699.2.S1_a_at	672.35	P	421.23	P	623.92	P	Ssc.16056.1.S1_at	119.42	P	99.7	P	253.06	P
Ssc.16120.1.S1_at	97.01	P	86.31	P	119.01	P	Ssc.19728.1.S1_at	41.15	P	29.01	A	44.74	A
Ssc.15861.1.S1_at	46.14	P	38.4	P	32.73	P	Ssc.17343.1.S1_at	14.54	P	12.86	M	27.43	A
Ssc.195.1.S1_at	145.79	P	44.94	A	76.46	P	Ssc.15959.1.S1_at	54.74	P	38.75	P	113.78	P
Ssc.14497.1.S1_at	158.29	P	158.01	P	205.68	P	Ssc.16167.1.A1_at	427.74	P	190.4	P	987.91	P
Ssc.26329.1.S1_at	98.63	P	86.77	P	81.55	P	Ssc.16167.1.S1_at	109.15	P	112.5	P	159.81	P
Ssc.16170.1.S1_at	77.06	P	81.59	P	90.2	P	Ssc.13990.1.A1_at	190.04	P	238.9	P	337.14	P
Ssc.85.1.S1_at	388.83	P	482.88	P	400.47	P	Ssc.13990.1.S1_at	1701.09	P	920.43	P	2951.6	P
Ssc.15915.1.S1_at	72.85	P	78.82	P	76.37	P	Ssc.15920.1.A1_at	21.06	P	23.6	P	37.35	P
Ssc.272.1.S1_a_at	1033.6	P	1308.75	P	922.39	P	Ssc.15920.1.S1_at	35.82	P	40.08	P	75.68	P
Ssc.140.1.S1_at	4841.29	P	2228.28	P	3607.82	P	Ssc.210.7.S1_x_at	645.13	P	1515.07	P	5785.14	P
Ssc.12.1.S1_at	72.01	P	110.49	P	199.12	P	Ssc.486.1.A1_at	7.9	A	12.42	P	17.75	P
Ssc.19686.1.S1_at	182.89	P	274.32	P	235.78	P	Ssc.23494.2.A1_a_at	84.72	P	108.05	P	198.25	P
Ssc.719.1.S1_a_at	153.03	P	28.91	P	76.93	P	Ssc.23494.1.S1_a_at	1635.53	P	866.25	P	4634.69	P
Ssc.719.1.S1_at	352.11	P	61.72	P	194.82	P	Ssc.23796.1.S1_at	65.18	M	56.26	P	90.73	P
Ssc.319.1.S1_at	667.67	P	160.56	P	447.7	P	Ssc.15821.1.S1_at	13.66	P	11.08	A	16.17	A
Ssc.312.1.S1_at	109.09	P	127.79	P	132.24	P	Ssc.15801.1.S1_at	67.85	P	150.07	P	61.43	P
Ssc.15880.1.S1_at	646.73	P	533.13	P	641.34	P	Ssc.15967.1.S1_at	27.26	P	21.56	P	57.99	P
Ssc.23788.1.S1_at	100.99	P	75.94	P	78.87	P	Ssc.29002.1.A1_at	71.91	P	44.88	P	104.54	P
Ssc.12288.1.A1_a_at	18022.3	P	16715.9	P	17955.4	P	Ssc.29002.1.S1_at	24.97	P	17.36	A	31	A
Ssc.15765.2.S1_a_at	211.44	P	131.07	P	129.37	P	Ssc.16051.1.A1_at	28.88	P	39.43	P	62.51	P
Ssc.27609.1.S1_at	153.67	P	41.63	A	159.08	P	Ssc.16051.1.S1_at	130.71	P	111.84	P	414.31	P
SscAffx.1.1.S1_at	167.28	P	497.39	P	213.42	P	Ssc.17222.1.S1_at	37.94	P	27.53	P	177.24	P
Ssc.23801.1.S1_at	249.53	P	1269.91	P	164.88	P	Ssc.17346.1.S1_at	27.08	P	26.48	A	32.93	P
Ssc.26323.1.S1_at	43.37	P	40.14	P	45.94	A	Ssc.23488.1.S1_at	74.28	P	44.43	P	151.65	P
Ssc.16315.1.S1_at	3246.85	P	3143.88	P	3482.98	P	Ssc.15914.1.S1_at	66.63	A	79.91	P	88.58	P
Ssc.16315.1.S2_at	1196.63	P	1371.38	P	1261.6	P	Ssc.116.2.S1_a_at	118.71	P	106.48	P	189.72	A
Ssc.16083.1.S1_at	591.43	P	458.46	P	570.05	P	Ssc.27601.1.A1_at	52.88	P	84.5	P	92.05	P
Ssc.16083.1.S2_at	110.74	P	115.35	P	127.43	P	Ssc.27601.1.S1_at	486.54	P	456.18	P	915.06	P
Ssc.16187.1.S1_at	121.65	P	128.13	P	126.89	P	Ssc.16173.1.A1_at	39.3	P	31.03	M	49.12	A
Ssc.23781.1.S1_at	76.57	P	117.81	P	74.15	P	Ssc.17797.1.A1_at	45.14	P	55.4	A	62.91	P
Ssc.15973.1.S1_at	585.42	P	407.43	P	625.78	P	Ssc.15853.1.A1_s_at	64.44	P	62.04	P	226.92	P
Ssc.3706.1.S1_at	2265.9	P	1232.22	P	1871.79	P	Ssc.28998.1.A1_at	82.08	P	92.6	P	97.57	P
Ssc.3706.1.S2_at	5110.59	P	4124.74	P	4678.61	P	Ssc.15912.1.S1_at	26.89	A	34.59	P	48.18	P
Ssc.16210.1.S1_at	177.39	P	165.34	P	179.79	P	Ssc.15910.1.A1_at	38.77	A	43.11	P	63.28	P
Ssc.16210.1.S2_at	628.65	P	628.42	P	637.68	P	Ssc.15991.1.S1_at	131.35	P	101.39	P	95.56	P
Ssc.6966.2.S1_a_at	10.21	P	9.19	P	9.58	A	Ssc.16420.1.A1_at	19.28	P	25.31	A	33.28	A
Ssc.46.1.S1_at	882.65	P	701.31	P	1481.57	P	Ssc.21.1.S1_s_at	81.4	P	63.2	P	173.01	P
Ssc.5053.1.S1_at	10947.7	P	12748.9	P	12092.2	P	Ssc.220.1.A1_at	147.89	P	134.12	P	262.63	P
Ssc.14532.1.S1_at	120.94	P	114.16	P	114.07	P	Ssc.13780.10.S1_x_at	5111.82	P	5999.04	P	7155.18	P
Ssc.14532.1.S2_at	654.96	P	636.67	P	672.64	P	Ssc.6966.3.S1_a_at	203.37	P	291.34	P	558.52	P
Ssc.16357.1.S1_at	412.73	P	436.68	P	359.12	P	Ssc.23794.1.S1_at	179.44	P	115.34	P	323.29	P
Ssc.14558.1.S1_at	103.13	P	109.35	P	75.96	P	Ssc.17350.1.S1_at	26	M	22.13	P	97.94	P
Ssc.7286.1.S1_at	187.86	P	139.53	P	149.13	P	Ssc.23491.1.S1_at	31.01	P	18.71	M	132.95	P
Ssc.15513.1.S1_at	288.14	P	378.95	P	485.75	P	Ssc.235.3.A1_at	34.51	P	43.21	P	64.43	P
Ssc.13769.1.S1_at	110.94	P	2416.52	P	223.69	P	Ssc.235.3.S1_a_at	33.96	P	37.75	P	397.01	P
Ssc.11109.1.S1_at	901.34	P	1159.63	P	826.06	P	Ssc.16119.1.S1_at	48.52	P	53.05	A	77.2	P
Ssc.100.1.S1_at	367.1	P	681.92	P	310.76	P	Ssc.15862.1.A1_at	29.95	P	41.79	A	27.95	P
Ssc.16241.1.S1_at	110.24	P	105.64	P	95.24	P	Ssc.15862.1.S1_at	129.85	P	140.54	P	363.03	P
Ssc.16376.1.S1_at	174.96	P	144.07	P	161.77	P	Ssc.15863.1.S1_at	11.93	P	8.22	A	45.77	P
Ssc.9364.1.S1_at	128.59	P	20.16	P	113.48	P	Ssc.15865.1.S1_at	49.96	P	21.97	A	66.7	P
Ssc.420.1.S1_a_at	443.03	P	133.42	P	337.74	P	Ssc.15867.1.S1_at	182.82	P	100.08	P	199.88	P
Ssc.420.1.S1_x_at	444.38	P	129.92	P	320.96	P	Ssc.390.2.A1_at	32.74	P	16.89	A	51.45	P
Ssc.16044.1.S1_at	175.35	P	111.63	P	163.77	P	Ssc.390.2.S1_at	83.02	P	73.11	P	220.81	P
Ssc.16022.1.S1_at	14.33	P	12.93	P	25.86	P	Ssc.15876.1.A1_at	25.39	P	27.58	P	59.69	P
Ssc.6675.1.S1_a_at	5795.08	P	6784.42	P	6238.6	P	Ssc.15876.1.S1_at	30	P	26.82	A	32.79	A
Ssc.296.1.S1_at	372.64	P	167.3	P	489.48	P	Ssc.18553.1.A1_at	195.6	P	165.77	P	321.83	P
SscAffx.8.1.S1_s_at	822.25	P	959.73	P	917.24	P	Ssc.18553.1.S1_at	195.84	P	339.14	P	292.75	P
SscAffx.21.1.S1_at	3193.53	P	6578.79	P	3806.55	P	Ssc.13780.11.S1_x_at	96.56	P	289.55	P	41.31	P
Ssc.115.1.S1_s_at	3926.6	P	3532.9	P	3169.99	P	Ssc.16065.1.A1_at	22.24	P	21.24	A	26.95	A
SscAffx.9.1.S1_at	1391.58	P	884.36	P	1023.36	P	Ssc.15924.1.A1_at	23.73	P	30.62	A	35	P
SscAffx.22.1.S1_s_at	8536.66	P	7952.78	P	8787.18	P	Ssc.414.1.A1_at	50.19	P	49.41	A	62.93	P
Ssc.4093.1.A1_at	89.28	P	126.61	P	49.82	M	Ssc.414.1.S1_at	170.4	P	113.11	P	332.85	P
Ssc.21074.1.A1_at	10371.2	P	7985.52	P	9271.89	P	Ssc.18554.1.A1_at	21.6	P	51.75	P	11.2	A
Ssc.12191.1.A2_at	12881.3	P	11350.1	P	12090.2	P	Ssc.18554.1.A1_s_at	224.65	P	246.72	P	199.64	P
Ssc.12191.1.A1_at	6118.76	P	5038.51	P	4825.09	P	Ssc.18554.1.S1_x_at	20.02	P	37.56	P	14.83	P
Ssc.8046.1.A1_at	11679	P	11469.8	P	11726.4	P	Ssc.428.14.S1_at	73.47	P	87.66	A	122.38	A
Ssc.784.1.S1_at	13523.3	P	13667.4	P	13193	P	Ssc.15952.1.A1_at	34.28	P	49.03	P	31.76	A
Ssc.11103.1.S1_at	3628.47	P	3270.23	P	3729.45	P	Ssc.15952.1.S1_at	396.34	P	318.93	P	142.9	P
Ssc.1829.1.S1_at	6489.12	P	6570.88	P	6788.33	P	Ssc.17783.3.A1_s_at	38.08	A	40.11	P	65.1	P
Ssc.1829.1.S2_at	9178.19	P	8671.19	P	9514.33	P	Ssc.17782.1.A1_at	41.94	A	72.97	P	91.99	P
Ssc.6352.1.S1_at	14044.8	P	13923.3	P	15048.4	P	Ssc.17788.1.S1_at	59.53	P	56.55	A	86.84	P
Ssc.6696.1.A1_at	10623.2	P	11544.6	P	11578	P	Ssc.384.2.S1_at	42.15	P	34.25	A	63.29	P
Ssc.6696.1.S1_at	1904.16	P	1929.85	P	2245.09	P	Ssc.27606.1.S1_at	121.84	P	184.07	P	203.17	P
Ssc.11079.1.A1_at	4300.15	P	4129.24	P	4707.81	P	Ssc.16127.1.S1_at	57.21	P	67.38	P	105.16	P
Ssc.26318.1.S1_at	4494.73	P	4461.56	P	5101.46	P	Ssc.17348.1.A1_at	21.44	P	18.95	A	25.86	A
Ssc.7314.1.A1_at	245.09	P	309.09	P	334.07	P	Ssc.17348.1.S1_at	121.33	P	98.42	P	127.21	P
Ssc.5451.1.S1_at	2861.07	P	2306.87	P	3076.3	P	Ssc.23792.1.S1_at	22.6	P	8.86	A	34.99	P
Ssc.18531.1.S1_at	2298.68	P	1861.87	P	2708.69	P	Ssc.16165.1.S1_at	27.47	P	12.77	P	110.18	P
Ssc.12963.1.S1_at	5511.61	P	4794.9	P	5511.02	P	Ssc.16284.1.S1_at	18.81	P	22.75	A	22.92	A
Ssc.12963.1.S2_at	5556.14	P	4430.13	P	5188.84	P	Ssc.16140.2.A1_at	33.18	P	44.05	A	46.37	A
Ssc.8774.1.S1_at	1523.65	P	1529.05	P	1531.82	P	Ssc.26317.1.S1_at	64.18	P	111.34	P	129.97	P
Ssc.12528.1.S1_at	3149.75	P	2994.52	P	3104.97	P	Ssc.16135.1.A1_at	27.14	P	40.92	A	55.96	A
Ssc.1020.1.S1_at	461.53	P	447.01	P	330.08	P	Ssc.16135.1.S1_at	28.62	P	30.05	A	33.26	A
Ssc.10499.1.S1_at	75.11	P	39.07	A	49.98	P	Ssc.15980.1.A1_at	15.94	P	15.6	A	54.78	A
Ssc.3593.1.S1_at	10842	P	12147.8	P	9381.99	P	Ssc.16001.1.S1_at	66.33	P	58.37	P	108.43	A
Ssc.3059.1.S1_at	757.27	P	761.16	P	599.14	P	Ssc.18561.1.S1_at	24.54	P	11.94	P	316.01	P
Ssc.16041.1.S1_at	238.16	P	272.19	P	237.81	P	Ssc.16621.1.S1_at	61.7	P	17.15	A	17.39	P
Ssc.5551.1.S1_at	826.17	P	798.74	P	807.08	P	Ssc.15970.1.S1_at	15.74	P	15.53	P	291.14	A
Ssc.13817.1.A1_at	1821.09	P	1555.49	P	1695.63	P	Ssc.443.1.A1_at	17.27	P	16.47	A	35.42	A
Ssc.13778.1.S1_at	3263.35	P	1071.15	P	1221.34	P	Ssc.443.1.S1_at	24.13	P	27.04	P	84.37	P
Ssc.2867.1.S1_at	83.36	P	29.42	A	57.15	P	Ssc.16050.1.S1_at	35.64	P	21.14	A	36.12	A
Ssc.5145.1.S1_a_at	11820	P	5405.61	P	7346.9	P	Ssc.15777.1.A1_at	81.16	P	127.76	P	95.18	P
Ssc.5145.1.S1_at	9492.52	P	6482.53	P	7643.68	P	Ssc.16111.1.S1_a_at	73.23	P	88.05	P	186.33	P
Ssc.8640.1.S1_at	622.95	P	808.85	P	669.76	P	Ssc.26341.1.A1_at	117.45	P	110.67	P	179.67	P
Ssc.11064.1.S1_at	2328.14	P	2647.16	P	2512.51	P	Ssc.16128.1.S1_at	107.5	P	99.85	P	126.3	P
Ssc.2730.1.S1_at	2272.29	P	2098.64	P	2525.66	P	Ssc.16039.1.A1_at	35.19	P	33.92	A	62.7	P
Ssc.7176.1.A1_at	3970.87	P	3472.76	P	2644	P	Ssc.16039.1.S1_at	28.4	P	16.74	M	115.27	P
Ssc.248.1.S1_at	7801.2	P	3942.56	P	7577.91	P	Ssc.16194.1.A1_at	33.6	P	33.21	A	47.29	P
Ssc.6149.1.S1_at	459.32	P	446.76	P	490.44	P	Ssc.16145.1.A1_at	13.67	P	10.35	A	22	P
Ssc.94.1.A1_at	53.17	P	49.91	P	69.2	P	Ssc.19689.1.A1_at	101.99	P	123.65	P	42.94	A
Ssc.10940.1.S1_at	10177.2	P	9543.01	P	10129.9	P	Ssc.23503.1.S1_at	154.74	P	185.45	P	228.93	P
Ssc.4674.1.S1_at	939.68	P	1107.21	P	1088.18	P	Ssc.15897.1.A1_at	41.11	P	36.98	M	54.12	P
Ssc.12842.1.S1_at	115.61	P	236.35	P	196.34	P	Ssc.16185.1.A1_at	29.6	P	17.24	A	51.27	M
Ssc.12842.1.S2_at	46.37	P	49.32	M	52.74	P	Ssc.16321.1.A1_at	522.12	P	568.23	A	765.23	P
Ssc.1533.1.S1_at	2402.6	P	1599.14	P	2378.33	P	Ssc.842.1.A1_a_at	7402.72	P	9992.68	P	10666.5	P
Ssc.23505.1.S1_at	378.78	P	292.75	P	403.05	P	Ssc.7157.1.A1_at	10896.1	P	11349.8	P	16001.1	P
Ssc.16012.1.S1_at	2369.15	P	2749.86	P	2055.21	P	Ssc.16804.1.A1_at	7870.12	P	5539.42	P	8104.16	P
Ssc.15886.1.S1_at	142.25	P	169.5	P	113.53	P	Ssc.8925.1.S1_at	5693.42	P	8004.85	P	11222.7	P
Ssc.16366.1.S1_at	91.23	P	78.87	P	130.54	P	Ssc.3544.1.S1_a_at	13824.6	P	14169.1	P	16409.6	P
Ssc.15916.1.S1_at	37.68	P	40.35	P	37.97	P	Ssc.12073.1.A1_at	7533.53	P	9137.54	P	11089.6	P
Ssc.16097.1.S1_at	66.71	P	70.23	P	55.34	P	Ssc.9130.1.A1_at	10057.9	P	12242.8	P	14756	P
Ssc.14031.1.S1_at	430.94	P	203.98	P	231.28	P	Ssc.23186.1.A1_at	4994.39	P	7400.21	P	9054.51	P
Ssc.23797.1.S1_at	1701	P	2043.86	P	1287.16	P	Ssc.929.2.S1_at	9661.82	P	9359.98	P	12432	P
Ssc.1783.1.S1_at	613.6	P	647.03	P	614.63	P	Ssc.11095.1.S1_at	7073.18	P	6940.59	P	9140.19	P
Ssc.6025.1.S1_at	623.71	P	1283.82	P	550.31	P	Ssc.12277.1.S1_at	4563.14	P	3662.42	P	7339.56	P
Ssc.11381.1.S1_at	616.96	P	875.32	P	628.19	P	Ssc.9017.1.A1_at	4847.28	P	4537.72	P	9331.35	P
Ssc.20042.1.S1_at	147.51	P	150.77	P	128.92	P	Ssc.10956.1.S1_at	8630.12	P	9252.1	P	12616.1	P
Ssc.8278.1.S1_at	134.72	P	168.03	P	213.58	P	Ssc.16644.1.A1_at	4785.05	P	2559.24	P	5812.69	P
Ssc.5232.1.S1_a_at	776.32	P	713.62	P	813.49	P	Ssc.1062.1.A1_at	5418.9	P	4715.72	P	8865.82	P
Ssc.16228.1.S1_at	3993.7	P	1005.54	P	3911.26	P	Ssc.1062.1.S1_at	284.24	P	529.86	P	460.97	P
Ssc.15917.1.S1_at	628.07	P	519.39	P	579.74	P	Ssc.4122.1.A1_at	14183.2	P	12556.9	P	16352.7	P
Ssc.6222.1.S1_a_at	1199.78	P	1154.79	P	1407.47	P	Ssc.4122.1.A1_s_at	11316.9	P	9989.93	P	15660	P
Ssc.19673.1.S1_at	435.17	P	295.97	P	238.31	P	Ssc.4122.1.S1_at	459.53	P	1737.64	P	534.37	P
Ssc.22011.1.S1_at	104.23	P	111.85	P	74.14	A	Ssc.6693.1.A1_at	5253.11	P	5410.74	P	8072.51	P
Ssc.16057.2.S1_a_at	384.44	P	560.27	P	478.02	P	Ssc.15705.1.A1_at	122.96	P	119.33	P	193.07	P
Ssc.17245.1.S1_at	41.89	P	51.33	P	45.05	P	Ssc.8763.1.S1_at	7992.69	P	10909.4	P	13403.3	P
Ssc.17250.1.S1_a_at	1127.3	P	1836.01	P	1393.36	P	Ssc.12202.1.A1_at	9356.02	P	10081.8	P	12366.6	P
Ssc.17250.1.S1_at	328.85	P	620.02	P	415.94	P	Ssc.15700.1.S1_at	6385.9	P	6978.72	P	8892.67	P
Ssc.16084.1.S2_at	5574.46	P	6275	P	5933.29	P	Ssc.4042.1.S1_at	7682.16	P	7415.27	P	10803	P
Ssc.16337.1.S2_at	1895.14	P	1629.3	P	1636.92	P	Ssc.12241.1.A1_at	11931.5	P	7980.49	P	13765.5	P
Ssc.820.1.S1_at	223.49	P	651.33	P	328.63	P	Ssc.13398.1.S1_at	3612.92	P	5650.14	P	7749.27	P
Ssc.529.1.S1_at	7402.61	P	6385.81	P	6960.6	P	Ssc.11131.1.S1_at	11923.3	P	9568.19	P	13932.4	P
Ssc.11742.1.S1_at	2806.24	P	3576.04	P	2546.21	P	Ssc.1277.1.A1_at	5050.83	P	6762.46	P	9775.07	P
Ssc.2599.1.S1_at	551.81	P	1108.17	P	424.51	P	Ssc.20206.1.A1_at	7320.9	P	7577.15	P	11574.2	P
Ssc.15740.1.S2_at	223.52	P	266.4	P	163.31	P	Ssc.20206.1.S1_at	1073.6	P	2287.06	P	1431.72	P
Ssc.11779.1.S1_at	2513.65	P	3607.35	P	2087.38	P	Ssc.13304.1.A1_at	5840.56	P	7084.7	P	8528.47	P
Ssc.11123.1.A1_at	7528.53	P	7960.52	P	7328.55	P	Ssc.20488.1.A1_at	3880.62	P	5273.5	P	8247.94	P
Ssc.13780.6.S1_a_at	9853.39	P	10549.5	P	10608.7	P	Ssc.16781.1.S1_at	8473	P	6758.08	P	11007	P
Ssc.13780.6.S1_x_at	7689.87	P	9016.93	P	7902.22	P	Ssc.4152.1.A1_at	25.81	P	23.52	P	64.78	P
Ssc.13780.1.S1_x_at	10099.7	P	10634.9	P	10586.5	P	Ssc.1458.3.A1_a_at	67.85	P	125.21	P	117.05	P
Ssc.935.1.S1_at	6851.13	P	6486.67	P	7519.87	P	Ssc.15665.1.S1_at	7010.88	P	6313.65	P	9939.45	P
Ssc.10583.1.A2_at	436.13	P	414.27	P	792.8	P	Ssc.15665.1.A1_at	963.46	P	1412.91	P	1293.8	P
Ssc.10583.1.A1_at	240.31	P	231.58	P	483.02	P	Ssc.28893.1.A1_at	8105.56	P	7481.52	P	9061.68	P
Ssc.11063.1.S1_at	11053.9	P	9493.9	P	10204.9	P	Ssc.7336.1.A1_at	10298.3	P	11558.8	P	13142.4	P
Ssc.2115.1.S1_at	7727.86	P	8197.52	P	8034.07	P	Ssc.7336.1.S1_at	936.74	P	2742.46	P	1373.61	P
Ssc.11074.1.S1_at	1041.43	P	1754.82	P	1016.62	P	Ssc.11677.1.A1_at	4313.08	P	3742.67	P	5879.34	P
Ssc.11100.1.S2_at	2190.38	P	2416.86	P	2336.91	P	Ssc.11256.1.S1_at	7994.08	P	5816.73	P	10997.3	P
Ssc.11100.1.S1_at	5662.2	P	5240.18	P	5387.92	P	Ssc.8479.1.A1_at	477.84	P	606.31	P	555.91	P
Ssc.2887.1.S1_at	1574.79	P	1873.75	P	1933.42	P	Ssc.10553.1.A1_a_at	5809.3	P	6356.07	P	9054.44	P
Ssc.222.1.S1_at	8662.43	P	7929.25	P	8522.57	P	Ssc.12364.1.S1_at	6867.51	P	7966.68	P	9967.4	P
Ssc.13777.1.S1_at	3773.98	P	3866.63	P	3759.7	P	Ssc.6705.1.A1_at	6024.56	P	5906.63	P	8608.61	P
Ssc.11070.1.S1_at	325.5	P	200.44	P	132.16	P	Ssc.13767.1.A1_at	1107.44	P	772.42	P	2251	P
Ssc.149.1.S1_at	2113.24	P	2056.09	P	2015.16	P	Ssc.17230.1.S1_at	15490.2	P	14775.5	P	19162.9	P
Ssc.13826.1.S1_at	11901.1	P	10523.9	P	13244	P	Ssc.17230.1.A1_at	479.24	P	1404.53	P	519.25	P
Ssc.11102.1.S1_at	9510.51	P	9324.68	P	9894	P	Ssc.12504.1.A1_at	190.41	A	287.67	P	97.12	P
Ssc.210.1.S1_a_at	7655.64	P	6543.55	P	10213.9	P	Ssc.11961.1.S1_at	5489.51	P	6654.22	P	9121.25	P
Ssc.155.1.S1_at	148.26	P	142.87	P	87.91	P	Ssc.17179.1.S1_at	1750.88	P	2179.88	P	2805.31	P
Ssc.14533.1.S1_at	1442.74	P	1653.07	P	1601.81	P	Ssc.21011.1.S1_at	45.88	P	63.24	P	79.71	P
Ssc.8974.1.S1_at	1062.12	P	1301.69	P	1004.17	P	Ssc.9914.1.A1_at	217.39	P	210.25	P	348.66	P
Ssc.309.1.S1_at	63.54	P	70.31	P	76.09	P	Ssc.17024.1.A1_at	8563.89	P	8973.14	P	11617.8	P
Ssc.13780.2.S1_x_at	7180.22	P	9535.75	P	6672.49	P	Ssc.17024.1.S1_at	215.52	P	721.74	P	301.77	P
Ssc.13780.3.S1_at	754.1	P	1376.85	P	687.66	P	Ssc.21860.1.A1_at	849.09	P	1444.8	P	1606.37	P
Ssc.210.2.S1_a_at	7415.03	P	7966.51	P	10616.8	P	Ssc.792.1.S1_at	5580.55	P	6497.49	P	8047.15	P
Ssc.16335.1.S2_at	308.47	P	369.39	P	878.95	P	Ssc.3139.1.A1_at	132.98	P	93.16	P	165.97	P
Ssc.420.2.S1_x_at	397.52	P	143.62	P	317.05	P	Ssc.791.1.S1_at	3036.16	P	4999.07	P	6410.34	P
Ssc.11187.1.S1_at	3008.54	P	2192.32	P	2980.11	P	Ssc.953.1.A1_at	1719.43	P	2725.42	P	3005.73	P
Ssc.26122.1.A1_at	213.23	P	184.91	P	215.94	P	Ssc.23242.1.A1_at	326.55	P	197.3	P	56.16	P
Ssc.13780.4.S1_x_at	6966.11	P	9278.28	P	7299.53	P	Ssc.965.1.S1_at	9793.3	P	9225.23	P	11842.9	P
Ssc.14544.1.S1_at	86.95	P	84.2	P	92.92	P	Ssc.15714.1.A1_at	1901.01	P	1705.15	P	3004.5	P
Ssc.13773.1.S1_at	266.02	P	268.76	P	235.98	P	Ssc.20465.1.S1_at	6190.09	P	6724.21	P	10360.7	P
Ssc.19058.1.S1_at	217.21	P	182.2	P	232.39	P	Ssc.16541.1.S1_at	5127.2	P	3719	P	7386.23	P
Ssc.14474.1.S1_at	371.84	P	254.66	P	214.42	P	Ssc.15674.1.A1_at	2388.61	P	985.42	P	2888.97	P
Ssc.15748.3.S1_a_at	172.92	P	147.9	P	159.26	P	Ssc.1035.1.S1_at	270.4	P	254.23	P	249.52	P
Ssc.833.1.S1_at	1692.55	P	1926.57	P	1949.45	P	Ssc.6663.1.A1_at	7848.69	P	8644.74	P	12023	P
Ssc.15588.1.S2_at	27.94	P	230.89	P	67.43	P	Ssc.6729.1.S1_at	6736.66	P	4870.6	P	7779.67	P
Ssc.16047.1.S1_at	296.39	P	294.06	P	237.88	P	Ssc.25198.1.A1_at	2622.17	P	1685.33	P	6215.35	P
Ssc.4623.1.S1_at	969.37	P	880.4	P	919.27	P	Ssc.941.1.S1_at	96.06	P	95.86	P	98.12	P
Ssc.235.2.S1_at	1801.77	P	2186.26	P	2576.48	P	Ssc.8946.1.A1_at	14.88	P	17.64	P	20.43	P
Ssc.235.2.S2_at	113.49	P	107.71	P	115.96	P	Ssc.19910.1.S1_at	4529.14	P	6107.46	P	8513.8	P
Ssc.16351.1.S1_at	46.42	P	55.57	P	52.32	P	Ssc.793.1.A1_at	6366.35	P	6676.93	P	9863.92	P
Ssc.16351.1.S2_at	585.56	P	765.31	P	595.01	P	Ssc.977.1.A1_at	519.49	P	784.37	P	3893.89	P
Ssc.14470.1.S1_at	355.33	P	323.12	P	324.61	P	Ssc.18343.1.A1_at	55.8	P	85.52	P	67.25	P
Ssc.14470.1.S2_at	5879.26	P	6309.09	P	6488.7	P	Ssc.7705.1.A1_at	6676.9	P	4618.72	P	8726.26	P
Ssc.2108.1.S1_at	187.66	P	238.69	P	185	P	Ssc.8473.1.S1_at	2502.62	P	1429.94	P	3522	P
Ssc.2108.1.S2_at	806.57	P	896.27	P	609.26	P	Ssc.8473.1.S2_at	863.22	P	646.7	P	1766.42	P
Ssc.11742.2.S1_at	1089.17	P	1402.97	P	1102.91	P	Ssc.14002.1.S1_at	6434.63	P	6678.65	P	9106.93	P
Ssc.16250.1.S1_at	310.42	P	342.81	P	362.1	P	Ssc.1154.1.A1_at	3942.55	P	5690.19	P	6744.07	P
Ssc.16250.1.S2_at	3555.47	P	3376.57	P	3914.22	P	Ssc.12219.1.A1_at	3252.55	P	4665.11	P	5636.65	P
Ssc.21016.1.S1_at	60.61	P	71.27	P	53.77	P	Ssc.11197.1.S1_at	5458.43	P	5289.94	P	6724.48	P
Ssc.12781.1.A1_at	1767.47	P	1755.06	P	1732.69	P	Ssc.1649.1.A1_at	1114.95	P	1643.75	P	2022.58	P
Ssc.12781.1.A1_s_at	2033.83	P	2018.48	P	1898.89	P	Ssc.6967.1.A1_at	5505.1	P	7492.09	P	10114.1	P
Ssc.12781.1.A2_at	7101.66	P	7047.85	P	7082.72	P	Ssc.13956.1.S1_at	241.35	P	193.4	P	288.56	P
Ssc.13780.5.S1_x_at	8015.29	P	9987.19	P	8196.61	P	Ssc.11118.1.S1_at	5888.94	P	5306.95	P	6622.34	P
Ssc.16038.1.S1_at	905.83	P	559.01	P	227.12	P	Ssc.1009.1.A1_at	2785.26	P	4004.58	P	6595.04	P
Ssc.428.6.S1_a_at	186.87	P	143.49	P	119.85	P	Ssc.4519.1.A1_at	3309.41	P	3338.43	P	6296.49	P
Ssc.507.1.A1_at	6856.6	P	7910.94	P	7321.89	P	Ssc.16579.1.S1_at	2822.26	P	2302.72	P	4082.09	P
Ssc.7158.2.A1_a_at	1599.08	P	1845.94	P	1827.31	P	Ssc.8258.1.S1_at	3913.77	P	4791.68	P	7453.27	P
Ssc.15748.2.S2_at	32.7	P	16.52	P	29.14	P	Ssc.8258.1.A1_at	673.8	P	1670.41	P	1563.91	P
Ssc.508.1.S1_at	4932.63	P	5886.48	P	5584	P	Ssc.804.1.S1_at	6232.42	P	4611.93	P	7258.74	P
Ssc.420.3.S1_at	34.02	P	10.61	A	28.71	P	Ssc.1194.1.S1_at	4440.28	P	4555.39	P	7284.11	P
SscAffx.15.1.S1_s_at	339.75	P	542.06	P	297.68	P	Ssc.4920.1.S1_at	1996.96	P	1759.76	P	2455.79	P
Ssc.324.3.S1_a_at	185.5	P	153.69	P	171.66	P	Ssc.2762.1.S1_at	1387.06	P	2691.9	P	3149.59	P
Ssc.76.1.S1_a_at	1174.69	P	892.81	P	1185.28	P	Ssc.17154.1.A1_a_at	7855.42	P	6104.24	P	9227.88	P
Ssc.2370.1.S1_a_at	356.35	P	402.32	P	424.88	P	Ssc.12999.1.S1_at	1794.26	P	2821.61	P	3531.44	P
Ssc.929.1.S1_at	92.39	P	95.58	P	95.55	P	Ssc.5153.1.S1_at	4333.27	P	3327.14	P	6045.17	P
Ssc.11075.1.S1_a_at	530.53	P	488.02	P	351.87	P	Ssc.20489.1.S1_at	71.85	P	126.47	P	149.41	P
Ssc.11075.1.S1_x_at	571.44	P	435.08	P	362.59	P	Ssc.20489.1.S1_s_at	107.92	A	260.61	P	210.81	P
Ssc.11075.11.S1_x_at	522.55	P	402.47	P	334.04	P	Ssc.5232.2.A1_a_at	514.89	P	419.92	P	1142.66	P
SscAffx.20.1.S1_at	752.05	P	478.11	P	381.39	P	Ssc.11211.1.A1_at	54.27	P	95.17	P	117.84	P
Ssc.420.4.S1_a_at	200.96	P	78.92	A	154.71	P	Ssc.1490.1.S1_at	1701.92	P	1384.4	P	2971.69	P
Ssc.14942.1.S1_at	13895.6	P	13318.9	P	13710.5	P	Ssc.3934.1.S1_at	2376.28	P	1972.62	P	3140.59	P
Ssc.14942.1.S1_s_at	7735.87	P	7918.98	P	8151.7	P	Ssc.5999.1.A1_at	3917.41	P	3177.27	P	5255.3	P
Ssc.1320.1.A1_at	9299.55	P	10858.9	P	9057.47	P	Ssc.10336.1.S1_at	989.49	P	1062.3	P	2303.82	P
Ssc.7701.1.A1_at	3161.86	P	2692.85	P	2879.87	P	Ssc.1015.1.S1_at	8945.15	P	6810.67	P	10957.1	P
Ssc.236.1.A1_at	2331.45	P	2524.4	P	2353.17	P	Ssc.1500.1.S1_a_at	6801.4	P	8550.64	P	9923.17	P
Ssc.12417.1.S1_at	2594.15	P	2453.99	P	2996.11	P	Ssc.2633.1.A1_at	2395.21	P	1605.03	P	3422.2	P
Ssc.9544.2.S1_a_at	648.63	P	775.96	P	702.04	P	Ssc.9133.1.A1_at	572.56	P	433.79	P	799.51	P
Ssc.1177.1.S1_at	65.9	P	100.89	P	78.2	P	Ssc.6520.1.A1_at	1266.09	P	1365.57	P	2336.5	P
Ssc.455.1.S1_at	5103.66	P	4975.82	P	4754.53	P	Ssc.1200.1.S1_at	2654.4	P	2368.91	P	4048.23	P
Ssc.23221.1.S1_at	74.24	P	66.05	P	55.1	P	Ssc.769.1.S1_a_at	5554.77	P	5936.41	P	8454.02	P
Ssc.17274.1.S1_at	402.71	P	380.13	P	456.47	P	Ssc.3311.1.S1_at	1396.33	P	1406.75	P	2444.73	P
Ssc.1198.1.S1_at	2855.13	P	2667.44	P	2772.9	P	Ssc.5896.1.S1_at	4490.4	P	5558	P	7926.13	P
Ssc.13780.7.S1_at	2011.61	P	2280.5	P	1815.72	P	Ssc.1178.1.S1_at	2751.38	P	2693.51	P	3451.97	P
Ssc.30833.1.S1_at	951.92	P	727.79	P	780.69	P	Ssc.16803.1.A1_at	8756.72	P	11709.1	P	12386.2	P
Ssc.13961.1.A1_at	15588.5	P	16186.1	P	16362.3	P	Ssc.15706.1.S1_at	6204.43	P	7718.67	P	9859.42	P
Ssc.1202.1.A1_at	12227	P	11887.4	P	12107.5	P	Ssc.10576.1.S1_at	1598.09	P	1192.7	P	2655.76	P
Ssc.12373.1.S1_at	15239.2	P	15620.3	P	15168.8	P	Ssc.17186.2.S1_at	54.04	P	60.17	P	86.69	P
Ssc.11302.1.S1_at	98.17	P	140.79	P	312.83	P	Ssc.17186.2.S2_at	112.18	P	180.63	P	165.61	A
Ssc.11302.1.S2_at	56.22	P	59	P	148.85	P	Ssc.2275.1.A1_at	2300.34	P	2945.51	P	4071.48	P
Ssc.395.1.A1_at	1281.59	P	1385.6	P	1333.52	P	Ssc.20897.1.S1_at	2936.22	P	2292.32	P	4613.55	P
Ssc.16651.1.S1_at	11672.8	P	12558.3	P	11700.7	P	Ssc.8890.1.S1_at	348.89	P	466.86	P	747.89	P
Ssc.14593.1.S1_at	6809.09	P	6934.91	P	7029.62	P	Ssc.7119.1.S1_at	3526.63	P	2670.18	P	5261.72	P
Ssc.11937.1.S1_at	7482.23	P	8306.44	P	8099.36	P	Ssc.3601.1.S1_at	1934.32	P	1723.55	P	2657.67	P
Ssc.20036.1.S1_at	12121.6	P	13075.8	P	12249.1	P	Ssc.9029.1.S1_at	5130.69	P	7526.54	P	7595.07	P
Ssc.13874.1.S1_at	14757.5	P	14415.9	P	15685.7	P	Ssc.1005.2.S1_at	4709.18	P	3631.26	P	7262.25	P
Ssc.11099.1.S1_at	7948.4	P	8187.78	P	7898.28	P	Ssc.17318.1.S1_at	4286.4	P	2136.5	P	5693.01	P
Ssc.6728.1.S1_at	7442.06	P	7752.63	P	7301.05	P	Ssc.7264.1.A1_at	2587	P	3294.92	P	5828.42	P
Ssc.939.1.A1_at	7789.34	P	7445.65	P	7701.91	P	Ssc.1092.1.A1_at	2874.51	P	3942.26	P	4444.91	P
Ssc.939.1.S1_at	884.16	P	1036.79	P	1013.96	P	Ssc.4120.1.A1_at	3936.36	P	3559.03	P	6377.57	P
Ssc.13017.1.A1_at	7147.73	P	7979.76	P	7032.98	P	Ssc.2866.1.A1_at	466.28	P	490.47	P	763.94	P
Ssc.806.1.S1_at	7703.94	P	7332.29	P	7801.32	P	Ssc.1606.1.A1_at	563.15	P	636.55	P	702.65	P
Ssc.806.1.A1_at	851.56	P	895.31	P	939.74	P	Ssc.17313.1.A1_at	19.83	P	66.72	P	42.08	P
Ssc.3842.1.A1_at	9102.31	P	9417.03	P	9759.27	P	Ssc.900.1.A1_at	1881.56	P	2288.7	P	3491.77	P
Ssc.11270.1.S1_at	8369.54	P	9364.42	P	8498.82	P	Ssc.1771.1.A1_at	3206.42	P	2918.65	P	4250.28	P
Ssc.4360.1.A1_at	1286.54	P	5199.81	P	1232.34	P	Ssc.1172.1.S1_at	7043.32	P	7067.75	P	10169	P
Ssc.13909.1.A1_at	7241.56	P	6105.31	P	6944.53	P	Ssc.16681.1.A1_at	6566.04	P	6624.44	P	8161.35	P
Ssc.6413.1.A1_at	3825.58	P	3470.67	P	4013.34	P	Ssc.10822.1.S1_at	2154.1	P	535.47	P	4076.9	P
Ssc.16743.1.S1_at	7442.51	P	3125.25	P	7192.75	P	Ssc.3188.1.S1_at	728.42	P	642.97	P	1138.08	P
Ssc.10541.1.S1_a_at	13989.2	P	12258.3	P	12568.1	P	Ssc.1014.1.S1_at	2511.55	P	2744.04	P	4160.61	P
Ssc.14559.1.S1_at	9576.26	P	11853.3	P	11262.8	P	Ssc.6719.1.A1_at	2268.32	P	1943.09	P	3554.53	P
Ssc.20080.1.S1_at	10871.7	P	9951.62	P	10864.1	P	Ssc.16653.1.S1_at	1560.09	P	2187.92	P	3003.01	P
Ssc.551.1.S1_at	4217.72	P	3838.96	P	4269.73	P	Ssc.979.1.S1_at	60.46	A	83.42	P	130.14	P
Ssc.3118.2.S1_a_at	11004.7	P	11574.4	P	10986.9	P	Ssc.6723.1.A1_at	2612.63	P	2477.54	P	4088.57	P
Ssc.14246.1.S1_at	10028.4	P	8666.75	P	10727.5	P	Ssc.5481.1.A1_at	2698.5	P	2075.94	P	4042.04	P
Ssc.9992.1.S1_at	1982.36	P	1469.71	P	2013.35	P	Ssc.13846.1.A1_at	442.29	P	1369.26	P	955.67	P
Ssc.4908.1.S1_at	737.37	P	669.52	P	756.55	P	Ssc.15722.1.S1_at	1685.79	P	1867.22	P	2467.15	P
Ssc.6356.1.S1_at	3100.84	P	3701.79	P	3729.22	P	Ssc.10998.1.A1_at	299.9	P	465.89	P	804.25	P
Ssc.19946.1.S1_at	11178.7	P	5246.07	P	4603.46	P	Ssc.12925.1.A1_at	3762.02	P	3563.09	P	4991.5	P
Ssc.6742.1.A1_at	5632.29	P	7054.44	P	5725.59	P	Ssc.10996.1.A1_at	3817.18	P	2449.37	P	4593.7	P
Ssc.17316.1.S1_at	8744.25	P	11141.5	P	9948.62	P	Ssc.16896.1.A1_at	3195.84	P	2321.14	P	4371.17	P
Ssc.11858.1.S1_at	60.08	P	54.36	P	55.41	P	Ssc.6875.1.A1_at	527	P	432.75	P	1172.95	P
Ssc.4003.1.S1_at	7918.6	P	8376.16	P	8707.75	P	Ssc.11072.1.S1_at	2787.03	P	1573.76	P	2742.52	P
Ssc.5792.1.S1_at	3045.25	P	3450.91	P	3603.11	P	Ssc.1439.1.S1_at	4241.36	P	5123.91	P	5151.59	P
Ssc.1459.1.S1_at	1571.91	P	1410.15	P	1514.87	P	Ssc.16544.1.S1_at	1484.39	P	1174.47	P	3916.96	P
Ssc.11257.1.S1_at	4138.25	P	5633.64	P	4341.94	P	Ssc.11199.1.S1_at	3392.81	P	2783.19	P	5131.49	P
Ssc.11235.1.S1_at	78.43	P	104.06	P	69.77	P	Ssc.14563.1.S1_at	8328.95	P	8349.33	P	7377.33	P
Ssc.5846.1.S1_at	5220.31	P	4422.32	P	5168.66	P	Ssc.16654.1.A2_at	2680.81	P	2705.86	P	4306.8	P
Ssc.16347.1.S1_at	5488.07	P	5439.52	P	6358.12	P	Ssc.16654.1.A1_at	3860.47	P	3650.45	P	5749.52	P
Ssc.10148.1.S1_at	1066.64	P	833.96	P	981.79	P	Ssc.803.1.A1_at	4148.8	P	5165.88	P	7846.31	P
Ssc.2957.1.S1_at	5968.53	P	5076.13	P	5792.44	P	Ssc.9345.1.S1_at	1252.96	P	1750.97	P	3170.23	P
Ssc.2957.1.S2_at	73.47	P	67.18	P	75.46	P	Ssc.10150.1.S1_at	9215.8	P	8073.76	P	12481.6	P
Ssc.11190.1.S1_at	8498.51	P	6403.26	P	4272.43	P	Ssc.893.1.S1_at	1306.83	P	1722.8	P	2215.62	P
Ssc.17718.1.S1_at	5377.36	P	1744.4	P	3072.65	P	Ssc.4092.1.S1_at	947.54	P	1277.27	P	1381.05	P
Ssc.2405.1.A1_at	2452.21	P	2682.79	P	2657.6	P	Ssc.5366.1.S1_at	10530.9	P	10768.6	P	12824.5	P
Ssc.8939.1.S1_at	3360.04	P	2700.06	P	3271.69	P	Ssc.1881.1.S1_at	5109.76	P	4927.54	P	7869.51	P
Ssc.8939.1.S2_at	1150.27	P	1101.8	P	974.46	P	Ssc.1881.1.S2_at	3448.48	P	2622.85	P	3784.95	P
Ssc.16046.1.S1_s_at	1479.46	P	2514.9	P	1578.28	P	Ssc.4994.1.A1_at	3576.09	P	2791.02	P	4185.87	P
Ssc.15736.1.S1_at	5087.38	P	5844.26	P	5331.77	P	Ssc.16802.1.S1_at	1656.63	P	2207.55	P	2702.82	P
Ssc.15736.1.S2_at	4817.35	P	5709.49	P	5052.41	P	Ssc.11125.1.S1_at	2114.03	P	2557.61	P	4437.72	P
Ssc.415.1.S1_at	39.61	P	270.88	P	53.85	P	Ssc.16824.1.A1_at	5487.06	P	5785.99	P	6360.89	P
Ssc.2449.1.S1_at	3127.85	P	4206.21	P	2941.01	P	Ssc.13764.1.S1_at	5379.2	P	5956.44	P	8368.42	P
Ssc.13776.1.S1_at	3188.76	P	3092.59	P	3370.05	P	Ssc.3747.1.A1_at	1404.95	P	2105.36	P	4078.89	P
Ssc.7538.1.S1_at	688.78	P	450.29	P	680.31	P	Ssc.3747.1.A1_x_at	3813.37	P	3728.49	P	5020.12	P
Ssc.4158.1.S1_at	2380.29	P	2479.68	P	2394.55	P	Ssc.15701.1.S1_at	464.85	P	602.97	P	771.15	P
Ssc.17186.1.S1_a_at	1366.28	P	1213.25	P	1243.75	P	Ssc.1072.1.A1_at	1337.21	P	2047.85	P	2256.44	P
Ssc.17026.1.S1_at	64.98	P	71.43	P	70.68	P	Ssc.818.1.S1_at	732.06	P	524.37	P	870.83	P
Ssc.2306.1.S1_at	2440.49	P	2834.49	P	2454.55	P	Ssc.17328.1.A1_at	314.22	P	282.16	P	384.33	P
Ssc.17300.1.S1_at	57.88	P	219.92	P	73.84	P	Ssc.1589.1.A1_at	1143.79	P	1433.86	P	1638.96	P
Ssc.2926.1.S1_at	540.83	P	603.98	P	524.44	P	Ssc.6903.1.S2_at	5850.97	P	5076.05	P	7120.04	P
Ssc.4157.1.A1_at	891.66	P	816.6	P	855.57	P	Ssc.6903.1.S1_at	1320.16	P	1015.3	P	3792.66	P
Ssc.7506.1.S1_at	817.82	P	656.29	P	742.54	P	Ssc.21860.2.S2_at	8737.1	P	7281	P	11413.8	P
Ssc.68.1.A1_at	965.06	P	640.72	P	846.75	P	Ssc.21860.2.S1_at	4718.94	P	4815.99	P	9234.48	P
Ssc.2034.1.S1_at	2762.15	P	3512.71	P	2991.98	P	Ssc.9839.1.S1_at	3243.48	P	3841.81	P	5518.41	P
Ssc.11004.1.S1_at	6600.42	P	9247.85	P	5824.93	P	Ssc.795.1.S1_at	2492.13	P	3805.4	P	3908.25	P
Ssc.5604.1.S1_at	92.04	P	65.6	M	117.86	P	Ssc.2919.1.S1_at	5645.71	P	5703.12	P	8351.22	P
Ssc.13262.1.S1_at	930.32	P	976.71	P	1012.24	P	Ssc.16685.1.S1_at	2169.4	P	1383.97	P	2263.79	P
Ssc.27244.1.S1_at	257.48	P	238.41	P	230.6	P	Ssc.2447.1.A1_at	723.19	P	1082.61	P	5388.67	P
Ssc.7096.1.S1_at	6690.94	P	6500.94	P	7093.69	P	Ssc.13574.1.S1_at	6109.3	P	7090.25	P	9220.19	P
Ssc.30.1.S1_at	3348.08	P	3151.86	P	3682.78	P	Ssc.1316.1.S1_at	3812.49	P	3505.57	P	5459.24	P
Ssc.3720.1.S1_at	889.44	P	874.51	P	943.29	P	Ssc.3761.1.A1_at	3170.47	P	4062.8	P	3970.86	P
Ssc.13880.1.A1_at	431.02	P	348.24	P	366.79	P	Ssc.7951.1.A1_at	265.34	P	176.08	P	572.83	P
Ssc.13880.1.A2_at	1035.33	P	932.29	P	1043.74	P	Ssc.11135.1.A1_at	1121.5	P	794.76	P	2068.42	P
Ssc.1005.1.S1_a_at	3047.52	P	3563.49	P	3237.87	P	Ssc.17252.1.S1_at	1661.42	P	1038.45	P	2182.95	P
Ssc.1005.1.S1_at	4401.99	P	4733.28	P	4896.44	P	Ssc.6683.1.S1_at	453.33	P	471.06	P	720.14	P
Ssc.13269.1.S1_at	1895.48	P	2310.99	P	2130.95	P	Ssc.10966.1.A1_at	2424.61	P	2127.71	P	3342.78	P
Ssc.4111.1.S1_at	613.46	P	854.29	P	680.32	P	Ssc.16707.1.S1_at	6986.73	P	7192.54	P	7714.32	P
Ssc.20571.1.S1_a_at	294.59	P	96.84	P	218.88	P	Ssc.20965.1.S1_at	1082.22	P	1411.38	P	2174.84	P
Ssc.983.1.S1_at	397.9	P	526.68	P	231.29	P	Ssc.957.1.S1_at	192.06	P	1578.59	P	298.08	P
Ssc.12108.1.S1_at	1125.7	P	1113.32	P	1111.79	P	Ssc.2764.1.S1_a_at	5965.61	P	6918.59	P	8688.89	P
Ssc.12390.1.S1_at	3679.85	P	3258.54	P	3717.54	P	Ssc.925.1.S1_at	3827.6	P	4520.71	P	6652.98	P
Ssc.17001.1.S1_at	349.4	P	353.34	P	342.75	P	Ssc.2029.1.S1_at	945.97	P	1680.71	P	2003.38	P
Ssc.810.1.S1_at	2043.35	P	1442.75	P	1069.6	P	Ssc.4345.1.S2_at	658.5	P	454.43	P	1391.13	P
Ssc.810.1.S2_at	87.06	P	151.06	P	61.77	P	Ssc.4345.1.S1_at	406.12	P	224.11	P	937.49	P
Ssc.17602.1.S1_at	636.75	P	603.17	P	712.39	P	Ssc.17619.1.S1_at	896.79	P	758.53	P	1180.72	P
Ssc.6097.1.S1_a_at	1279.9	P	1122.25	P	1330.66	P	Ssc.1641.1.S1_at	3867.82	P	4140.8	P	5353.99	P
Ssc.6097.1.S1_at	2722.68	P	2328.86	P	3095.64	P	Ssc.10538.1.A1_at	1184.65	P	799.61	P	2495.93	P
Ssc.494.1.S2_at	27.71	P	16.08	P	24.11	A	Ssc.1952.1.S1_at	656.28	P	474.43	P	955.07	P
Ssc.494.1.S1_at	39.57	P	30.07	P	37.42	A	Ssc.20732.1.A1_at	1458.49	P	1748	P	2529.38	P
Ssc.19992.1.S1_at	1320.33	P	1395.68	P	1533.11	P	Ssc.9571.1.S1_at	2104.2	P	2232.7	P	3981.28	P
Ssc.1006.1.S1_at	1190.75	P	1544.89	P	1614.53	P	Ssc.11032.1.S1_at	3041.65	P	3135.32	P	4765.71	P
Ssc.4741.1.S1_at	68.74	P	74.58	P	85.42	M	Ssc.4896.1.A1_at	1192.42	P	1535.84	P	1940.17	P
Ssc.6391.1.S1_at	301.87	P	293.03	P	369.9	P	Ssc.3996.1.A1_at	3947.82	P	3386.82	P	6976.76	P
Ssc.11630.1.S1_at	480.06	P	306.02	P	365.93	P	Ssc.20251.1.S1_at	1163.44	P	758.1	P	2084.61	P
Ssc.17140.1.A1_at	240.57	P	213.18	P	189.91	P	Ssc.3467.1.S1_at	85.54	A	716.71	P	198.48	P
Ssc.841.1.S1_at	6177.47	P	6391.63	P	6857.9	P	Ssc.5333.1.S1_at	56.48	P	51.35	P	63.31	P
Ssc.3675.1.A1_at	744.06	P	625.05	P	588.08	P	Ssc.13760.1.S1_a_at	1313.82	P	841.97	P	2513.55	P
Ssc.16336.1.S1_at	33.05	P	32.01	P	40.99	P	Ssc.11548.1.S2_at	4006.69	P	2360.99	P	5556.75	P
Ssc.1450.1.S1_at	658.96	P	881.99	P	662.5	P	Ssc.11548.1.S1_at	5674.31	P	3734.48	P	8546.92	P
Ssc.10536.1.S1_at	358.48	P	349.54	P	329.64	P	Ssc.993.1.A1_at	7695.41	P	9443.33	P	11315.5	P
Ssc.731.1.S1_at	1321.82	P	1428.81	P	1543.9	P	Ssc.945.1.S1_a_at	7141.91	P	8803.54	P	11086	P
Ssc.18382.1.S1_at	1229.65	P	1263.86	P	1217.8	P	Ssc.17253.1.S1_at	1363.86	P	2207.88	P	2403.64	P
Ssc.726.1.A1_at	910.63	P	803.04	P	1086.76	P	Ssc.20915.1.S1_at	1546.3	P	1535.17	P	3559.33	P
Ssc.4466.1.S1_at	167.87	P	270.44	P	120.45	P	Ssc.16721.1.S1_at	549.46	P	648.01	P	612.54	P
Ssc.295.1.A1_at	1662.26	P	1382.48	P	1334.55	P	Ssc.7000.1.S1_at	252.96	P	262.01	P	302.62	P
Ssc.17573.1.S1_at	895.24	P	830.43	P	533.26	P	Ssc.11203.1.S1_at	2038.63	P	2761.93	P	3375.88	P
Ssc.104.1.S1_at	1553.3	P	1605.69	P	1675.36	P	Ssc.1287.1.S1_at	1890.26	P	2065.46	P	3323	P
Ssc.19691.1.S1_at	800.44	P	752.83	P	519.89	P	Ssc.1448.1.A1_at	2115.98	P	1735.39	P	2886.16	P
Ssc.1465.1.S1_at	1157.87	P	1157.84	P	1227.94	P	Ssc.20283.1.S1_at	3081.96	P	3707.31	P	4361.36	P
Ssc.6873.1.S1_at	1226.39	P	1085.2	P	1024.6	P	Ssc.16770.1.S1_at	569.34	P	1263.13	P	1376.75	P
Ssc.16125.1.S1_x_at	1168.47	P	12109.4	P	1014.23	P	Ssc.4382.1.S1_at	1680.15	P	1104.54	P	2637.72	P
Ssc.2753.1.S1_at	144.43	P	150.51	P	119.5	P	Ssc.850.1.S1_at	335.95	P	641.04	P	877.3	P
Ssc.7258.1.S1_at	1316.12	P	1407.29	P	1089.09	P	Ssc.1171.1.S1_at	1648.41	P	3450.55	P	3952.11	P
Ssc.19494.1.S1_at	1106.45	P	2467.5	P	1161.72	P	Ssc.5070.1.A1_at	5419.36	P	5260.07	P	10184.1	P
Ssc.11208.1.S1_at	382.77	P	267.28	P	111.37	P	Ssc.21758.1.S1_at	925.17	P	967.1	P	581.06	P
Ssc.2173.1.A1_at	234.83	P	155.07	P	241.7	P	Ssc.5018.1.S1_at	1177.34	P	1467.81	P	1760.78	P
Ssc.11075.3.S1_a_at	1900.69	P	1736.99	P	1340.02	P	Ssc.105.2.A1_at	1239.23	P	1369.25	P	2271.36	P
Ssc.26084.1.S1_at	358.93	P	472.03	P	279.86	P	Ssc.17030.1.S1_at	788.67	P	529.01	P	1014.3	P
Ssc.2720.1.S1_at	346.02	P	512.19	P	316.3	P	Ssc.14465.1.A1_at	962.95	P	1408.23	P	1818.59	P
Ssc.21499.1.S1_at	1015.07	P	1129.84	P	1220.2	P	Ssc.1432.1.A1_at	47.53	P	57.22	A	71.21	A
Ssc.181.1.S1_at	321.57	P	469.79	P	245.63	P	Ssc.3970.1.A1_at	487.62	P	512.26	P	1079.91	P
Ssc.181.1.S1_s_at	514.95	P	787.43	P	404.4	P	Ssc.15728.1.S1_at	5871.33	P	4439.15	P	7043.29	P
Ssc.902.1.S1_a_at	3753.83	P	3604.7	P	3862.84	P	Ssc.15605.1.A1_at	630.93	P	1165.81	P	1077.41	P
Ssc.936.1.S1_at	426.59	P	531.06	P	436.09	P	Ssc.17272.1.A1_at	2369.15	P	2672.15	P	3053.68	P
Ssc.23474.1.S1_at	567.24	P	548.96	P	573.78	P	Ssc.1969.1.A1_at	200.75	P	229.06	P	385.19	P
Ssc.15640.1.S1_at	5496.7	P	10256.3	P	5173.98	P	Ssc.7359.1.A1_at	1146.02	P	1172.52	P	2336.48	P
Ssc.14456.1.S1_at	4667.35	P	6226.14	P	4748.23	P	Ssc.15720.1.A1_at	3884.91	P	3727.85	P	5051.68	P
Ssc.13872.1.S1_at	783.32	P	1028.04	P	829.21	P	Ssc.3549.1.S1_at	2426.51	P	1923.98	P	2163.37	P
Ssc.22119.1.S1_at	182.54	P	138.54	P	140.96	P	Ssc.13777.2.S1_at	1018.91	P	1024.37	P	1439.35	P
Ssc.15843.1.S1_at	291.75	P	305.16	P	323.18	P	Ssc.1674.1.A1_at	2582.69	P	1525.36	P	3024.02	P
Ssc.16352.1.S1_at	303.44	P	286.9	P	310.36	P	Ssc.3723.1.S1_at	1353.84	P	739.41	P	1545.73	P
Ssc.12724.1.S1_at	1550.74	P	1990.64	P	1756.3	P	Ssc.12307.1.A1_at	1904.84	P	1179.75	P	3521.59	P
Ssc.161.1.S1_at	21.43	P	26.93	P	41.09	P	Ssc.6462.1.A1_at	72.82	P	25.51	A	448	P
Ssc.76.3.S1_a_at	899.02	P	631.03	P	958.57	P	Ssc.9128.1.A1_at	584.88	P	457.6	P	974.89	P
Ssc.15899.1.S1_at	151.58	P	213.45	P	174.13	P	Ssc.3080.1.A1_at	600.73	P	203.31	P	722.1	P
Ssc.20600.1.S1_at	704.83	P	859.39	P	777.83	P	Ssc.7582.1.A1_at	3218.37	P	2553.22	P	4489.51	P
Ssc.1089.1.S1_at	50.16	P	212.88	P	33.91	A	Ssc.9752.1.A1_at	3715.88	P	2712.89	P	5900.63	P
Ssc.1717.1.S1_at	7859.44	P	7435.92	P	8147.6	P	Ssc.8139.1.S1_at	2256.29	P	2475.9	P	5762.96	P
Ssc.670.2.S1_at	2649.99	P	2902.18	P	1260.75	P	Ssc.2257.1.S1_at	5831.24	P	5719.49	P	7537.58	P
Ssc.211.1.S1_at	535.97	P	328.84	P	427.38	P	Ssc.868.1.S1_at	4929.11	P	5194.31	P	6179.31	P
Ssc.18736.1.S1_at	576.83	P	614.04	P	644.81	P	Ssc.2032.1.S1_at	1001.42	P	947.88	P	1542.82	P
Ssc.5630.1.S1_at	753.06	P	695.5	M	853.24	P	Ssc.6865.1.S1_at	3271.63	P	2213	P	4383.03	P
Ssc.4984.1.S1_at	2364.47	P	789.41	P	1244.54	P	Ssc.15723.1.S1_at	1013.33	P	1090.23	P	965.85	P
Ssc.19390.1.S1_at	943.29	P	970.22	P	809.15	P	Ssc.5355.1.S1_at	2619.97	P	1814.58	P	3393.5	P
Ssc.3502.1.S1_at	3993.77	P	1987.25	P	2078.9	P	Ssc.18360.1.S1_at	5678.39	P	5074.72	P	7674.22	P
Ssc.16248.1.S1_at	778.82	P	676.13	P	719.27	P	Ssc.2292.1.A1_at	1183.41	P	894.11	P	2430.73	P
Ssc.17613.1.S1_at	317.11	P	349.8	P	315.54	P	Ssc.19545.1.S1_at	671.42	P	743.74	P	1237.21	P
Ssc.1735.1.S1_at	946.72	P	1380.19	P	772.79	P	Ssc.11002.1.S1_at	2410.94	P	2192.61	P	2881.24	P
Ssc.12021.1.S1_at	575.21	P	702.35	P	622.74	P	Ssc.4554.1.S1_at	2842.85	P	2778.31	P	4497.77	P
Ssc.5249.1.S1_at	198.53	P	163.7	P	177.73	P	Ssc.9264.1.A1_at	778.41	P	871.86	P	1129.68	P
Ssc.17108.1.S1_at	2001.26	P	1897.19	P	1739.07	P	Ssc.5023.1.S1_at	671.47	P	714.87	P	1262	P
Ssc.422.1.S1_at	3229.03	P	4220.81	P	3497.95	P	Ssc.1002.1.A1_at	2558.63	P	1258.24	P	4400.43	P
Ssc.16635.1.S1_at	556.8	P	488.85	P	661.86	P	Ssc.13837.1.S1_at	411.98	P	941.95	P	799.34	P
Ssc.24387.1.S1_at	2592.72	P	2300.49	P	2507.04	P	Ssc.1149.1.S1_at	3548.37	P	3729.88	P	6039.38	P
Ssc.14243.1.S1_at	490.05	P	313.33	P	376.66	P	Ssc.7021.1.A1_at	2006.96	P	2114.38	P	2519.9	P
Ssc.16312.1.S1_at	475.48	P	251.42	P	269.36	P	Ssc.6714.1.A1_at	600.73	P	918.26	P	1622.63	P
Ssc.5822.1.S1_at	3111.29	P	5245.08	P	4087.56	P	Ssc.6281.1.S1_at	1284.06	P	1992.56	P	2030.43	P
Ssc.1296.1.S1_at	4642.87	P	4066.79	P	4526.43	P	Ssc.17029.1.A1_at	134.37	P	54.91	P	548.12	P
Ssc.6691.1.S1_at	42.97	P	63.22	P	33	P	Ssc.11113.1.S1_at	3477.61	P	3660.98	P	5285.82	P
Ssc.7870.1.S1_at	1536.24	P	1539.18	P	1525.33	P	Ssc.3337.1.A1_at	1494.77	P	1091.34	P	2897.02	P
Ssc.9738.1.A1_at	9183.3	P	9761.67	P	10363.3	P	Ssc.7514.1.A1_at	211.94	P	127	P	332.26	P
Ssc.349.1.S1_at	485.14	P	395.83	P	482.6	P	Ssc.16430.1.S1_at	2096.85	P	1392.88	P	3433.91	P
Ssc.6685.1.S1_at	397.98	P	258.6	P	358.9	P	Ssc.6810.1.A1_at	660.87	P	509.98	P	959.96	P
Ssc.7537.1.S1_at	1416.45	P	1670.75	P	1626.58	P	Ssc.10588.1.A1_at	715.14	P	1677.25	P	1894.13	P
Ssc.21111.1.S1_at	236.9	P	375.76	P	267.79	P	Ssc.9742.1.S1_s_at	2308.7	P	2177.08	P	3595.83	P
Ssc.4656.1.S1_at	674.91	P	683.25	P	745.47	P	Ssc.7463.1.A1_at	56.23	P	23.13	A	37.61	P
Ssc.12017.1.A1_at	3231.03	P	2585.3	P	3578.1	P	Ssc.6886.1.A1_at	163.6	P	148.85	P	382.62	P
Ssc.5569.1.S1_at	131.2	P	220.84	P	182.6	P	Ssc.5773.1.A1_at	1275.08	P	1109.46	P	1092.01	P
Ssc.19700.1.S1_at	77.45	P	65.4	P	63.77	P	Ssc.5773.1.S1_at	69.9	P	197.4	P	90.63	P
Ssc.26124.1.S1_at	945.39	P	889.85	P	688.69	P	Ssc.7315.1.S1_at	1327.17	P	2423.64	P	3026.55	P
Ssc.180.1.S1_at	252.85	P	217.88	P	152.33	P	Ssc.23511.1.S1_at	3916.57	P	4239.55	P	5443.91	P
Ssc.295.2.A1_at	562.8	P	319.57	P	359.78	P	Ssc.11285.1.S1_at	1496.21	P	1455.6	P	2221.19	P
Ssc.25045.1.S1_at	60.92	P	68.74	P	71.97	P	Ssc.4882.1.S1_at	115.93	P	214.8	P	202.28	P
Ssc.118.1.S1_at	461.01	P	310.6	P	369.68	P	Ssc.17325.1.S1_at	157.73	P	83.98	P	293.75	P
Ssc.15823.1.S1_at	375.28	P	469.16	P	427.76	P	Ssc.15631.1.S1_at	2207.81	P	3248.03	P	5266.78	P
Ssc.27614.1.S1_at	53.47	P	60.37	P	63.71	P	Ssc.20101.1.S1_at	318.25	P	1777.38	P	1069.22	P
Ssc.16088.1.S1_at	117.24	P	94.1	P	96.11	P	Ssc.6701.1.S1_at	89.48	P	90.08	P	212.3	P
Ssc.21206.1.S1_at	148.17	P	124.86	P	145.46	P	Ssc.1970.1.S1_at	3493.04	P	3739.95	P	4767.88	P
Ssc.307.1.S1_at	1617.08	P	1509.17	P	1619.59	P	Ssc.21045.1.S1_at	1310.95	P	949.6	P	2649.24	P
Ssc.23789.1.S1_at	84.87	P	67.26	P	88.18	P	Ssc.3869.1.A1_at	710.79	P	897.97	P	1686.27	P
Ssc.16052.1.S1_at	45.8	P	50.06	P	41.82	A	Ssc.12449.1.S1_at	330.31	P	621.32	P	801.26	P
Ssc.610.1.S1_at	729.94	P	596.42	P	715.33	P	Ssc.11192.1.A1_at	1075.15	P	1038.35	P	2033.46	P
Ssc.5982.1.A1_at	2177.24	P	2451.75	P	1313.81	P	Ssc.1837.1.A1_at	2367.76	P	2578.76	P	4841.05	P
Ssc.15892.1.S1_at	820.31	P	387.6	P	1070.53	P	Ssc.2339.1.S1_at	215.77	P	498.35	P	569.66	P
Ssc.12892.1.S1_at	1549.3	P	1702.27	P	1470.73	P	Ssc.8883.1.S1_at	3236.18	P	2375.41	P	4276.19	P
Ssc.15932.1.S1_at	448.96	P	317.22	P	373.26	P	Ssc.3245.1.S1_at	796.61	P	1159.43	P	1375.87	P
Ssc.15866.1.S1_at	227.99	P	183.2	P	181.41	P	Ssc.16897.1.S1_at	765.42	P	725.54	P	1305.48	P
Ssc.30760.1.S1_at	158.17	P	163.65	P	151.52	P	Ssc.16570.1.S1_at	47.41	P	44.18	A	70.85	A
Ssc.3287.1.S1_at	23.85	P	20.48	P	22.98	P	Ssc.13628.1.A1_at	3736.84	P	1862.99	P	3852.26	P
Ssc.9229.1.S1_at	9296.59	P	9555.83	P	9340.9	P	Ssc.19951.1.A1_at	2038.85	P	2224.52	P	4154.6	P
Ssc.16220.1.S1_at	210.47	P	218.43	P	250.75	P	Ssc.3236.1.A1_at	161.36	P	158.14	P	387.49	P
Ssc.16169.1.S1_x_at	26.36	P	4879.81	P	226.07	P	Ssc.11376.1.A1_a_at	360.07	P	866.46	P	504.39	P
Ssc.16154.1.S1_at	84.56	P	78.34	P	81.9	P	Ssc.5678.1.A1_at	530.82	P	899.39	P	685.18	P
Ssc.16359.2.S1_s_at	2549.2	P	1194.54	P	997.92	P	Ssc.7331.1.S1_at	57.83	P	60.07	P	789.83	P
Ssc.210.6.S1_x_at	1777.69	P	2630.98	P	2824.8	P	Ssc.4403.1.A1_at	1299.62	P	1017.33	P	1665.38	P
Ssc.16354.1.S1_at	3246.4	P	4335.64	P	3360.07	P	Ssc.1697.1.S1_at	578.01	P	692.22	P	765.9	P
Ssc.12803.1.S1_at	70.8	P	65.07	P	67.36	P	Ssc.7943.1.S1_at	1546.46	P	1675.77	P	2731.25	P
Ssc.15824.1.S1_at	525.86	P	426.13	P	460.02	P	Ssc.6528.1.S1_at	111.87	P	228.55	P	388.24	P
Ssc.19364.1.S1_at	471.78	P	748.41	P	448.26	P	Ssc.14254.1.A1_at	177.67	P	109	P	313.01	P
Ssc.16096.2.S1_a_at	79.01	P	104.14	P	76.19	P	Ssc.6735.1.A1_at	1359.66	P	963.45	P	1862.05	P
Ssc.11075.6.S1_a_at	428.63	P	378.01	P	295.51	P	Ssc.1311.1.A1_at	1071.29	P	1786.82	P	1763.66	P
Ssc.11075.6.S1_x_at	452.39	P	409.42	P	312.21	P	Ssc.16429.1.A1_at	1551.61	P	1665.38	P	2949.07	P
Ssc.22030.1.S1_at	834.82	P	1429.57	P	417.98	P	Ssc.984.1.S1_at	8084.34	P	7838.07	P	10017.1	P
Ssc.27951.1.S1_at	51.75	P	51.74	P	51.08	P	Ssc.6645.1.S1_at	931.85	P	1092.39	P	1678.81	P
Ssc.17032.1.S1_at	57.93	P	70.46	P	67.47	P	Ssc.10944.1.A1_at	1420.33	P	1452.19	P	2655.13	P
Ssc.15894.1.S1_at	337.56	P	524.57	P	377.02	P	Ssc.4490.1.A1_at	1607.12	P	2221.95	P	3674.26	P
Ssc.428.5.S1_at	1697.1	P	1008.72	P	824.33	P	Ssc.1276.1.S1_at	34.37	P	32.19	P	41.21	P
Ssc.17345.1.S1_at	957.13	P	749.55	P	1463.81	P	Ssc.3421.1.S1_at	549.99	P	526.36	P	677.09	P
Ssc.15264.1.S1_at	37.37	P	36.1	P	42.52	P	Ssc.2028.1.S1_at	2568.96	P	2952.28	P	4000.56	P
Ssc.15942.3.S1_x_at	194.42	P	74.15	P	99.85	P	Ssc.6924.1.S1_at	3547.36	P	2321.53	P	4508.77	P
Ssc.15960.1.S1_at	68.43	P	129.99	P	46.68	A	Ssc.1845.1.S1_at	274.06	P	264.06	P	137.19	P
Ssc.23404.1.S1_at	449.55	P	237.05	P	428.75	P	Ssc.13371.1.S1_at	5583.98	P	5665.61	P	8026.69	P
Ssc.16227.1.S1_at	3065.99	P	5063.11	P	1911.96	P	Ssc.20117.1.S1_at	2182.02	P	2815.77	P	3882.9	P
Ssc.23470.1.S1_at	374.27	P	221.93	P	315.03	P	Ssc.20939.1.S1_at	1455.61	P	1950.63	P	3019.43	P
Ssc.427.1.S1_at	1364.19	P	952.83	P	909.38	P	Ssc.2758.1.S1_at	564.87	P	702.76	P	959.41	P
Ssc.19692.1.S1_at	1899.32	P	825.15	P	2534.31	P	Ssc.13518.1.A1_at	944.78	P	1052.67	P	1949.32	P
Ssc.873.1.S1_at	251.69	P	168.69	P	173.55	P	Ssc.1082.1.S1_at	1774.98	P	1681.09	P	2509.17	P
Ssc.1579.1.S1_at	310.36	P	281.3	M	337.49	P	Ssc.12202.2.S1_at	193.99	P	286.55	P	388.78	P
Ssc.9365.3.S1_a_at	307.43	P	299.99	P	329.96	P	Ssc.11302.2.S1_at	2881.78	P	2118.47	P	3689.92	P
Ssc.1868.1.S1_at	487.91	P	405.61	P	510.18	P	Ssc.16439.1.S1_at	87.81	P	133.31	P	106.19	A
Ssc.819.1.A1_at	138.82	P	136.57	P	194.78	P	Ssc.1247.1.S1_at	755.51	P	641.95	P	1253.26	P
Ssc.26063.1.S1_at	77.98	P	77.77	P	74.28	P	Ssc.2312.1.S1_at	798.17	P	1131.67	P	1280.37	P
Ssc.19703.1.S1_s_at	825.64	P	791.45	P	757.25	P	Ssc.2574.1.A1_at	604.47	P	517.28	P	887.44	P
Ssc.16080.1.S1_at	79.13	P	132.89	P	73.95	P	Ssc.12809.4.S1_a_at	3647.32	P	5277.96	P	2889.7	P
Ssc.17783.1.S1_a_at	39.37	P	67.09	P	32.82	P	Ssc.3000.1.S1_at	1538.22	P	863.27	P	2712.94	P
Ssc.17783.1.S1_at	77.37	P	72.68	P	90.65	A	Ssc.4357.1.S1_at	238.09	P	80.77	P	2217.83	P
Ssc.16009.1.S1_at	37.82	P	47.78	P	35.77	A	Ssc.11233.1.S1_at	673.51	P	791.79	P	492.94	P
Ssc.22840.1.S1_at	812.2	P	644.01	P	676.88	P	Ssc.8762.1.A1_at	256.74	P	272.85	P	398.5	P
Ssc.19729.1.S1_at	36.75	P	34.85	P	36.9	A	Ssc.10941.1.S1_at	3280.77	P	4312.28	P	6283.56	P
Ssc.15950.1.S1_at	568.41	P	484.63	P	703.14	P	Ssc.10040.1.S1_at	1521.47	P	1150.33	P	2834.11	P
Ssc.114.1.S1_at	3933.14	P	2216.84	P	1656.49	P	Ssc.1181.1.S1_at	8054.07	P	7334.46	P	9946.38	P
Ssc.490.1.S1_at	59.72	P	63.54	A	60.76	P	Ssc.959.1.S1_at	2459.36	P	2700.39	P	3109.27	P
Ssc.16087.1.S1_at	69.93	P	61.61	P	62.55	M	Ssc.2093.1.A1_at	824.9	P	778.47	P	1108.14	P
Ssc.23501.1.S1_s_at	60.5	P	321.46	P	1899.46	P	Ssc.3954.1.A1_at	1266.81	P	1366.96	P	768.58	P
Ssc.489.1.A1_at	12.74	P	275.66	P	11.76	P	Ssc.1122.1.S1_at	148.61	P	177.47	P	203.15	P
Ssc.13780.9.S1_a_at	6922.77	P	8990.11	P	4858.7	P	Ssc.3361.1.S1_at	373.45	P	393.61	P	597.67	P
Ssc.444.1.S1_at	17.32	P	23.09	P	21.17	P	Ssc.4973.1.S1_at	278.31	P	289.76	P	393.02	P
Ssc.16234.1.S1_at	321.05	P	2239.81	P	355.94	P	Ssc.4972.1.A1_at	353.86	P	593.35	P	817.56	P
Ssc.16234.1.A1_at	25.39	P	125.25	P	27.75	P	Ssc.4787.1.A1_at	555.16	P	232.35	P	923.01	P
Ssc.16026.1.A1_at	35.14	P	46.71	P	36.13	P	Ssc.16726.1.A1_at	3135.31	P	2010.68	P	3035.41	P
Ssc.16026.1.S1_at	33.35	P	33.84	P	29.59	P	Ssc.6155.1.S1_at	3954.39	P	3871.45	P	4092.27	P
Ssc.15898.1.S1_at	398.63	P	348.03	P	405.23	P	Ssc.3288.1.S1_at	1714.57	P	1510.23	P	2787.92	P
Ssc.15928.1.S1_at	164.06	P	116.03	M	126.61	P	Ssc.8236.1.S1_at	301.67	P	361.88	P	849.52	P
Ssc.16092.1.A1_at	19.77	P	15.64	A	26.51	P	Ssc.1279.1.A1_at	410.03	P	714.62	P	703.4	P
Ssc.16056.1.A1_at	31.97	P	31.92	P	38.23	P	Ssc.9383.1.S1_at	736.01	P	757.68	P	1006.55	P
Ssc.16056.1.S1_at	281.74	P	183.23	P	230.82	P	Ssc.887.1.A1_at	2330.48	P	2053.48	P	2905.76	P
Ssc.19728.1.S1_at	65.76	P	49.39	P	76.65	P	Ssc.8150.1.A1_at	1916.62	P	1925.59	P	2695.5	P
Ssc.17343.1.S1_at	25.29	P	19.43	P	23.04	P	Ssc.1646.1.S1_at	678.87	P	802.47	P	1111.63	P
Ssc.15959.1.A1_at	21.29	P	14.7	A	19.23	P	Ssc.942.1.S1_at	339.3	P	918.84	P	3907.06	P
Ssc.15959.1.S1_at	154.45	P	98.72	P	167.73	P	Ssc.1435.1.S1_at	480.75	P	445.28	P	820.21	P
Ssc.16167.1.A1_at	801.29	P	844.9	P	706.61	P	Ssc.19954.1.S1_at	1001.33	P	1468.05	P	1114.23	P
Ssc.16167.1.S1_at	139.61	P	113.46	P	128.56	P	Ssc.13845.1.A1_at	960.12	P	1159.27	P	1284.43	P
Ssc.13990.1.A1_at	428.1	P	273.15	P	354.36	P	Ssc.2401.1.A1_at	807.84	P	669.18	P	1070.5	P
Ssc.13990.1.S1_at	3469.05	P	2647.71	P	2975.77	P	Ssc.11126.1.A1_at	228.17	P	450.17	P	472.83	P
Ssc.15942.2.S1_x_at	225.8	P	90.69	P	106.69	P	Ssc.11348.1.A2_at	779.46	P	557.62	P	1677.85	P
Ssc.26326.1.S1_at	58.47	P	11.56	A	36.71	P	Ssc.11348.1.A1_at	1339.59	P	759.25	P	2130.69	P
Ssc.15920.1.A1_at	41.45	P	46.08	P	44.49	P	Ssc.3326.1.S1_at	47.24	P	67.56	P	123.7	P
Ssc.15920.1.S1_at	86.3	P	123.69	P	103.76	P	Ssc.6644.1.A1_at	331.13	P	129.89	P	420.62	P
Ssc.15860.1.S1_s_at	21.85	P	51.93	P	33.04	P	Ssc.7626.1.A1_at	3948.71	P	3465.98	P	5323.67	P
Ssc.210.7.S1_x_at	880.57	P	2679.62	P	4239.77	P	Ssc.3240.1.A1_at	142.66	P	663.71	P	337.41	P
Ssc.23494.2.A1_a_at	163.87	P	167.23	P	136.77	P	Ssc.8562.3.A1_at	40.85	P	48.37	P	63.53	P
Ssc.23494.1.S1_a_at	2964.76	P	4397.57	P	2910.37	P	Ssc.19839.1.S1_at	49.86	P	110.8	P	71.09	P
Ssc.23796.1.S1_at	69.4	P	80.29	P	88.68	P	Ssc.8477.1.A1_at	800.56	P	711.83	P	1093.38	P
Ssc.15821.1.S1_at	24.86	P	15.3	P	30.24	P	Ssc.17287.1.A1_at	3145.27	P	3485.09	P	5903.11	P
Ssc.15801.1.S1_at	104.27	P	109.6	P	148.53	P	Ssc.6672.1.A1_at	2346.07	P	2879.94	P	4372.1	P
Ssc.15967.1.S1_at	84.17	P	60.88	P	70.62	P	Ssc.9169.1.A1_at	1665.47	P	1296.65	P	2944.96	P
Ssc.29002.1.A1_at	110.57	P	183.23	P	107.13	P	Ssc.10401.1.A1_at	134.47	P	99.8	P	212.61	P
Ssc.16051.1.A1_at	59.63	P	52.32	P	58.19	P	Ssc.9258.1.A1_at	155.85	P	165.02	P	208.5	P
Ssc.16051.1.S1_at	408.18	P	444.16	P	333.76	P	Ssc.8208.1.A1_at	48.86	P	33.83	P	111.04	P
Ssc.17222.1.S1_at	208.27	P	142.03	P	207.59	P	Ssc.8009.1.A1_at	810	P	603.5	P	1349.77	P
Ssc.15788.2.S1_at	56.43	P	56.11	P	39.89	A	Ssc.31057.1.A1_s_at	3394.47	P	2356.3	P	4023.05	P
Ssc.23488.1.S1_at	133.82	P	90.61	P	136.75	P	Ssc.11024.1.S1_at	2642.82	P	1482.38	P	4572.88	P
Ssc.15914.1.S1_at	174.17	P	126.57	P	134.18	P	Ssc.11252.1.S1_at	121.8	P	171.26	P	169.73	P
Ssc.27601.1.S1_at	838.66	P	642.39	P	818.02	P	Ssc.7335.1.S1_at	1872.35	P	1501.7	P	2906.39	P
Ssc.16173.1.S1_at	47.11	P	44	P	45.29	A	Ssc.11051.1.S1_at	474.58	P	496.52	P	731.28	P
Ssc.15853.1.A1_s_at	81.29	P	232.37	P	114.32	M	Ssc.5315.1.S1_at	2010.73	P	2535.52	P	3178.07	P
Ssc.15853.1.S1_s_at	26.32	P	36.06	P	15.99	P	Ssc.16656.1.S1_at	531.97	P	693.35	P	769.24	P
Ssc.28998.1.A1_at	99.43	P	80.34	P	90.36	P	Ssc.1219.1.S1_at	1575.45	P	2140.37	P	2527.3	P
Ssc.15991.1.S1_at	110	P	90.92	P	109.46	P	Ssc.17183.1.S1_at	862.76	P	905.11	P	1588.2	P
Ssc.23798.1.S1_at	41.6	P	20.69	A	30.81	P	Ssc.14003.2.S1_at	1437.86	P	1621.68	P	3001.52	P
Ssc.21.1.S1_s_at	149.04	P	117.37	P	143.61	P	Ssc.17323.1.S1_at	10391	P	7909.19	P	12087.7	P
Ssc.220.1.A1_at	227.62	P	171.79	P	307.28	P	Ssc.825.1.S1_at	49.02	P	38.26	P	91.52	P
Ssc.13780.10.S1_x_at	7359.19	P	9185.17	P	7008.78	P	Ssc.17314.1.S1_at	1396.77	P	1126.72	P	2009.24	P
Ssc.6966.3.S1_a_at	680.18	P	850.64	P	732.3	P	Ssc.11019.1.S1_at	2253.91	P	2056.21	P	3715.18	P
Ssc.23794.1.S1_at	414.05	P	249.6	P	384.57	P	Ssc.15709.1.S1_at	951.95	P	904.86	P	1359.08	P
Ssc.23491.1.S1_at	120.48	P	126.88	P	111.46	P	Ssc.1270.1.S1_at	1688.05	P	1734.28	P	2634.28	P
Ssc.16072.1.A1_at	56.97	P	59.64	A	39.65	P	Ssc.16953.1.S1_at	1287.9	P	1677.76	P	2291.28	P
Ssc.235.3.A1_at	61.09	P	55.27	P	62.19	P	Ssc.11016.1.S1_at	2511.27	P	2928.65	P	3745.77	P
Ssc.235.3.S1_a_at	525.8	P	569.15	P	579.21	P	Ssc.4386.1.S1_at	4981.26	P	6367.81	P	7444.73	P
Ssc.15862.1.S1_at	310.62	P	340.58	P	346.37	P	Ssc.24995.1.S1_at	3451.33	P	2844.97	P	4761.05	P
Ssc.15882.1.A1_at	52.47	P	42.15	A	40.91	P	Ssc.5035.1.S1_at	336.36	P	481.93	P	883.47	P
Ssc.15865.1.S1_at	72.86	P	69.91	P	62.19	P	Ssc.7770.1.A1_at	1596.74	P	848.81	P	2105.03	P
Ssc.15867.1.S1_at	229.01	P	178.56	P	187.01	P	Ssc.17033.1.S1_at	1291.58	P	1813.54	P	1988.02	P
Ssc.390.2.A1_at	40.59	P	56.38	P	43.63	P	Ssc.1884.1.S1_at	871.04	P	832.27	P	1585.72	P
Ssc.390.2.S1_at	169.58	P	261.41	P	173.68	P	Ssc.3261.1.S1_at	319.07	P	286.54	P	569.8	P
Ssc.18553.1.A1_at	323.18	P	301.79	P	306.19	P	Ssc.21087.1.S1_at	1607.61	P	1335.61	P	2755.62	P
Ssc.18553.1.S1_at	195.64	P	451.27	P	82.76	P	Ssc.6485.6.A1_a_at	225.25	P	222.15	P	373.2	P
Ssc.13780.11.A1_at	85.03	P	97.34	P	66.73	A	Ssc.7713.1.A1_at	2094.41	P	1830.33	P	3305.81	P
Ssc.13780.11.S1_x_at	648.02	P	1626.63	P	31.24	P	Ssc.6568.1.S1_at	250.6	P	298.53	P	357.41	P
Ssc.16018.1.A1_at	18.09	P	17.71	P	19.26	P	Ssc.4115.1.S1_at	1192.99	P	1327.94	P	1950.08	P
Ssc.15924.1.A1_at	32.21	P	26.49	P	31.41	A	Ssc.4260.1.A1_at	1116.73	P	1416.9	P	1667.26	P
Ssc.414.1.S1_at	332.73	P	365.23	P	347.1	P	Ssc.6494.1.A1_at	686.56	P	1181.3	P	1086.35	P
Ssc.18554.1.A1_at	29.12	P	37.54	P	26.49	P	Ssc.1911.1.A1_at	1294.41	P	1256.07	P	1951.25	P
Ssc.18554.1.A1_s_at	204.3	P	134.78	P	214.84	P	Ssc.10133.1.A1_at	1176.29	P	964.93	P	1715.39	P
Ssc.18554.1.S1_x_at	14.98	P	151.98	P	5	A	Ssc.17275.1.A1_at	2703.65	P	2346.24	P	4008.64	P
Ssc.428.10.S1_s_at	29.66	P	16.9	A	19.92	P	Ssc.944.1.A1_at	5949.47	P	3513.18	P	6486.83	P
Ssc.428.13.S1_a_at	17.98	P	17.8	P	16.09	A	Ssc.8767.1.A1_at	24.42	P	76.09	P	407.1	P
Ssc.15952.1.S1_at	167.82	P	116.34	P	173.86	P	Ssc.4912.1.A1_at	153.63	P	147.51	P	229.83	A
Ssc.17783.3.A1_s_at	72.22	P	69.11	P	86.3	P	Ssc.11028.1.S1_at	498.11	P	571.3	P	1640.49	P
Ssc.17794.1.S1_at	72.99	P	59.32	A	65.43	P	Ssc.20358.1.S1_at	713.65	P	694.25	P	1373.55	P
Ssc.17782.1.A1_at	86.82	P	91.78	P	73.01	P	Ssc.7523.1.A1_at	248.1	P	291.93	P	362.56	P
Ssc.384.2.S1_at	66.24	P	52.5	P	56.6	P	Ssc.5082.1.A1_at	491.69	P	714.28	P	944.1	P
Ssc.27606.1.S1_at	216.48	P	209.53	P	222.82	P	Ssc.1050.1.S1_at	6498.39	P	6229.86	P	8112.85	P
Ssc.16127.1.S1_at	73.84	P	83.69	P	71.98	P	Ssc.4657.1.S1_at	1194.35	P	1328.42	P	2295.5	P
Ssc.17348.1.S1_at	140.96	P	109.1	P	141.76	P	Ssc.5784.1.S1_at	1967.07	P	1365.95	P	2664.44	P
Ssc.23792.1.S1_at	30.09	P	18.01	P	24.5	M	Ssc.3392.1.A1_at	1728.99	P	1540.79	P	3086.26	P
Ssc.16165.1.S1_at	106.66	P	119.64	P	83.03	P	Ssc.3751.1.A1_at	2943.6	P	2378.96	P	3973.57	P
Ssc.16284.1.S1_at	57.45	P	31.95	A	39.77	P	Ssc.18281.1.S1_at	837.54	P	871.69	P	1461.97	P
Ssc.26317.1.S1_at	156.37	P	116.65	P	129.65	P	Ssc.1972.1.S1_at	2176.49	P	2586.1	P	1910.62	P
Ssc.16135.1.A1_at	63.33	P	58.86	P	58.67	P	Ssc.16956.1.A1_at	2570.09	P	1288.79	P	3023.76	P
Ssc.16001.1.S1_at	248.35	P	145.19	P	269.34	P	Ssc.15605.2.S1_at	2128.1	P	2097.09	P	3106.14	P
Ssc.18561.1.S1_at	338.03	P	349.87	P	361.98	P	Ssc.3952.1.S1_at	719.98	P	652.94	P	1521.77	P
Ssc.16621.1.S1_at	22.75	P	21.85	P	22.1	P	Ssc.4601.1.A1_at	924.15	P	813.91	P	1283.07	P
Ssc.15970.1.S1_at	239.57	P	215.65	P	235.86	A	Ssc.719.2.A1_at	1592.17	P	1655.01	P	3540.85	P
Ssc.443.1.S1_at	51.78	P	59.69	P	57.24	P	Ssc.20785.1.A1_at	1014.21	P	906.42	P	905.88	P
Ssc.16050.1.S1_at	113.24	P	33.61	P	32.39	M	Ssc.20239.1.A1_at	278.58	P	190.93	P	452.68	P
Ssc.15777.1.A1_at	115.69	P	131.47	P	113.8	P	Ssc.888.1.A1_at	104.92	P	111.36	P	142.74	P
Ssc.23041.1.S1_at	41.7	P	51.03	P	31.05	A	Ssc.20590.1.A1_at	1252.54	P	1168.99	P	2133.42	P
Ssc.15945.1.S1_at	17.76	P	18.76	P	20.65	M	Ssc.9449.1.A1_at	22.14	P	9.94	A	15.73	A
Ssc.16111.1.S1_a_at	141.7	P	145.71	P	133.12	P	Ssc.7591.1.A1_at	1593.57	P	1982.95	P	3001.56	P
Ssc.23500.1.S1_s_at	189.84	P	48.35	A	165.28	P	Ssc.12546.1.A1_at	2509.67	P	1673.44	P	2950.53	P
Ssc.26341.1.A1_at	171.13	P	161.31	P	177.95	P	Ssc.9718.1.A1_at	180.63	P	467.8	P	432.87	P
Ssc.16205.1.A1_at	17.91	P	11.07	P	20.62	P	Ssc.3226.1.A1_at	1533.56	P	1534.41	P	1274.4	P
Ssc.16174.1.S1_at	27.37	P	27.88	A	37.76	P	Ssc.3409.1.A1_at	1226.51	P	999.45	P	1927.68	P
Ssc.16128.1.S1_at	190.09	P	148.2	P	131.81	P	Ssc.21860.3.A1_at	238.35	P	171.05	P	473.13	P
Ssc.16039.1.A1_at	101.4	P	85.32	P	63.34	P	Ssc.21604.1.A1_at	2023.71	P	1969.06	P	2839.37	P
Ssc.16039.1.S1_at	342.79	P	282.11	P	120.97	P	Ssc.17286.1.A1_at	558.54	P	518.14	P	1729.99	P
Ssc.16194.1.A1_at	55.2	P	58.96	P	50.78	P	Ssc.6690.1.S1_at	897.16	P	1308.44	P	1492.63	P
Ssc.16145.1.A1_at	37.79	P	13.79	A	53.23	P	Ssc.9796.1.A1_at	62.38	P	64.86	P	95.79	P
Ssc.16145.1.S1_at	9.27	P	7.67	A	16.7	P	Ssc.4589.1.S1_at	2782.82	P	2946.57	P	4275.85	P
Ssc.19689.1.S1_at	122.34	P	86.04	A	132.47	P	Ssc.1037.1.S1_at	6809.96	P	6429.53	P	10458.3	P
Ssc.23503.1.S1_at	222.6	P	236.41	P	209.63	P	Ssc.20716.1.S1_at	798.83	P	1461.68	P	1720.29	P
Ssc.15897.1.A1_at	62.27	P	55.58	A	68.35	P	Ssc.1160.1.S1_at	1332.14	P	1582.39	P	1834.2	P
Ssc.16185.1.A1_at	38.65	P	44.93	P	43.47	P	Ssc.17315.1.S1_at	1216.16	P	1435.32	P	1649.27	P
Ssc.842.1.A1_a_at	11487.9	P	11968.4	P	10793.2	P	Ssc.17317.1.S1_at	616.22	P	844.97	P	900.74	P
Ssc.7157.1.A1_at	19865.4	P	17606.3	P	20303.1	P	Ssc.17815.1.S1_at	10353.5	P	8608.42	P	12378.1	P
Ssc.16804.1.A1_at	9250.8	P	8389.67	P	9463.76	P	Ssc.1750.1.S1_at	661.45	P	669.37	P	958.34	P
Ssc.8925.1.S1_at	18061.2	P	15226.3	P	16780.3	P	Ssc.1710.1.S1_at	999.28	P	1235.06	P	1481.75	P
Ssc.3544.1.S1_a_at	16556.6	P	16860.7	P	17022	P	Ssc.5680.1.S1_at	356.73	P	781.11	P	597.88	P
Ssc.12073.1.A1_at	11625.7	P	12347.5	P	11105.2	P	Ssc.6121.1.S1_at	236.67	P	150.31	P	285.27	P
Ssc.9130.1.A1_at	14207.9	P	16101.4	P	14158.1	P	Ssc.23230.1.S1_at	674.54	P	645.68	P	987.41	P
Ssc.5991.1.A1_at	177.57	P	162.02	P	297.53	P	Ssc.4474.1.S1_at	2846.81	P	2811.97	P	3372.7	P
Ssc.23186.1.A1_at	9774.29	P	10684.1	P	9730.55	P	Ssc.1933.1.S1_at	426.03	P	412.66	P	470.85	P
Ssc.929.2.S1_at	11928.9	P	13047.4	P	12296.3	P	Ssc.16210.2.A1_at	1910.53	P	1697.31	P	3286.91	P
Ssc.11095.1.S1_at	9441.17	P	9847.22	P	9067.67	P	Ssc.4764.1.S1_at	1807	P	1620.02	P	2463.12	P
Ssc.12277.1.S1_at	7238.26	P	7663.95	P	7215.65	P	Ssc.6826.1.S1_at	1150.73	P	1598.7	P	2115.13	P
Ssc.9017.1.A1_at	9115.39	P	9291.7	P	9320.18	P	Ssc.17278.1.S1_at	1088.08	P	1194.49	P	1928.05	P
Ssc.10956.1.S1_at	12308.5	P	12623.9	P	11994.7	P	Ssc.16436.1.S1_at	653.6	P	457.95	P	945.96	P
Ssc.16644.1.A1_at	5533.64	P	5098.67	P	5937.6	P	Ssc.18323.1.S1_at	2271.02	P	2200.48	P	3016.22	P
Ssc.1062.1.A1_at	7895.42	P	8561.67	P	8729.61	P	Ssc.14460.1.S1_at	2286.37	P	2594.33	P	3590.5	P
Ssc.1062.1.S1_at	453.6	P	498.98	P	473.04	P	Ssc.7247.1.S1_at	3800.64	P	3769.63	P	5375.74	P
Ssc.4122.1.A1_at	16611.2	P	15301.9	P	15854	P	Ssc.4493.1.S1_at	9009.77	P	8169.08	P	13657.8	P
Ssc.4122.1.A1_s_at	15929.4	P	15459.4	P	15827.5	P	Ssc.2392.1.A1_at	843.44	P	354.3	P	1673.11	P
Ssc.4122.1.S1_at	554.05	P	535.37	P	740.82	P	Ssc.8428.1.S1_at	1552.93	P	1750.25	P	3364.1	P
Ssc.6693.1.A1_at	8267.14	P	8609.19	P	7790.27	P	Ssc.1228.1.S1_at	329.42	P	330.74	P	593.78	P
Ssc.15705.1.A1_at	328.41	P	247.38	P	655.53	P	Ssc.10963.1.A1_at	770.18	P	604.72	P	1118.86	P
Ssc.8763.1.S1_at	13726	P	15643.8	P	13951.3	P	Ssc.1875.1.S1_at	781.34	P	918.15	P	1145.79	P
Ssc.12202.1.A1_at	12338.8	P	13139.5	P	12466.8	P	Ssc.5181.1.S1_at	5561.12	P	4850.98	P	7732.19	P
Ssc.15700.1.S1_at	8955.81	P	9406.39	P	8786.71	P	Ssc.4395.1.S1_at	465.27	P	392.61	P	1569.09	P
Ssc.4042.1.S1_at	10695.5	P	10923.1	P	10361.3	P	Ssc.2836.1.S1_at	1803.24	P	2175.96	P	2466.58	P
Ssc.12241.1.A1_at	13314.7	P	12291.4	P	13778.8	P	Ssc.2586.1.S1_at	2902.5	P	2762.52	P	4578.95	P
Ssc.13398.1.S1_at	8134.14	P	9002.38	P	8280.95	P	Ssc.4404.1.S1_at	503.78	P	426.87	P	650.39	P
Ssc.11131.1.S1_at	12756.8	P	12062.3	P	13534.4	P	Ssc.1543.1.A1_at	483.33	P	484.87	P	663.12	P
Ssc.1277.1.A1_at	9171.86	P	9963.71	P	9416.83	P	Ssc.6698.1.S1_at	2967.27	P	2606.64	P	3656.78	P
Ssc.20206.1.A1_at	10984	P	12168.2	P	10781.5	P	Ssc.15721.1.S1_at	666.32	P	642	P	1087.87	P
Ssc.20206.1.S1_at	1527.39	P	1667.22	P	1660.02	P	Ssc.2418.1.A1_at	256.25	P	225.58	P	591.94	P
Ssc.13304.1.A1_at	8742.28	P	10050.3	P	8586.25	P	Ssc.16686.1.A1_at	416.97	P	300.44	P	628.65	P
Ssc.20488.1.A1_at	8062.9	P	8264.72	P	8353.19	P	Ssc.986.1.A1_at	2155.42	P	3296.1	P	4081.95	P
Ssc.16781.1.S1_at	10173.4	P	10373.4	P	10438	P	Ssc.6936.1.S1_at	2586.73	P	2219.36	P	3978.8	P
Ssc.4152.1.A1_at	131.01	P	345.43	P	394.4	P	Ssc.4104.1.S1_at	139.52	P	143.26	P	225.42	P
Ssc.1458.3.A1_a_at	339.76	P	402.74	P	490.1	P	Ssc.15662.1.S1_at	1443.2	P	1567.61	P	2194.7	P
Ssc.15665.1.S1_at	9717.15	P	9887.35	P	9375.65	P	Ssc.2894.1.S1_at	69.82	P	79.58	P	103.5	P
Ssc.15665.1.A1_at	1414.47	P	1407.78	P	1471.63	P	Ssc.9576.1.S1_at	3152.21	P	3683.85	P	4320.16	P
Ssc.28893.1.A1_at	10171.5	P	8480.71	P	10438.5	P	Ssc.9412.1.S1_at	848.02	P	596.32	P	1598.59	P
Ssc.7336.1.A1_at	13607.1	P	13756	P	13635.5	P	Ssc.6370.1.S1_at	258.45	P	246.05	P	509.31	P
Ssc.7336.1.S1_at	1543.02	P	1598.28	P	1658.22	P	Ssc.24368.1.S1_at	2179.02	P	2141.63	P	3675.93	P
Ssc.11677.1.A1_at	6073.14	P	5890.52	P	6235.61	P	Ssc.6355.1.S1_at	413.41	P	751.19	P	2036.34	P
Ssc.11256.1.S1_at	10171.4	P	10736.6	P	10224.6	P	Ssc.8874.1.A1_at	1166.75	P	605.36	P	1778.86	P
Ssc.8479.1.A1_at	1837.29	P	1285.16	P	1525.9	P	Ssc.5440.1.A1_at	1461.75	P	1422.47	P	2465.93	P
Ssc.10553.1.A1_a_at	9214.59	P	10013.1	P	9080.09	P	Ssc.13585.7.S1_a_at	2352.96	P	3268.79	P	4096.16	P
Ssc.12364.1.S1_at	9566.69	P	10432.7	P	9490.65	P	Ssc.11450.1.S1_at	2029.04	P	1269.72	P	2327.46	P
Ssc.6705.1.A1_at	8941.4	P	9021.69	P	8614.31	P	Ssc.23772.1.S1_at	518.04	P	471.5	P	641.4	P
Ssc.13767.1.A1_at	2375.47	P	2084.05	P	2428.66	P	Ssc.5119.1.S1_at	441.93	P	366.5	P	623.53	P
Ssc.17230.1.S1_at	18422.7	P	19088.1	P	18884.6	P	Ssc.3518.1.S1_at	1573.22	P	1009.18	P	2046.9	P
Ssc.17230.1.A1_at	568.73	P	531.39	P	687.14	P	Ssc.7680.1.S1_at	538.18	P	479.86	P	947.82	P
Ssc.12504.1.A1_at	158.43	P	91.75	P	688.09	P	Ssc.3040.1.S1_at	625.98	P	810.65	P	1575.07	P
Ssc.11961.1.S1_at	8895.98	P	9446.25	P	8820.32	P	Ssc.2422.1.S1_at	604	P	839.47	P	1044.64	P
Ssc.17179.1.S1_at	2898.53	P	3156.39	P	3057.31	P	Ssc.4188.1.S1_at	87.38	P	120.66	P	199.35	P
Ssc.21011.1.S1_at	74.7	P	83.06	P	183.75	P	Ssc.4013.1.A1_at	2113.15	P	1398.99	P	2953.51	P
Ssc.9914.1.A1_at	1537.72	P	351.48	P	1360.02	P	Ssc.1227.1.A1_at	1052.16	P	1263.43	P	1485.05	P
Ssc.17024.1.A1_at	12285.3	P	12476.1	P	11458.5	P	Ssc.19917.1.S1_at	1083.29	P	1094.24	P	2229.8	P
Ssc.17024.1.S1_at	328.58	P	304.77	P	361.42	P	Ssc.1833.1.A1_at	1354.66	P	1700.9	P	2059.4	P
Ssc.21860.1.A1_at	1822.97	P	2011.55	P	1914.02	P	Ssc.21747.1.A1_at	738.64	P	757.22	P	1151.61	P
Ssc.792.1.S1_at	7893.72	P	8890.85	P	7922.95	P	Ssc.21784.1.A1_at	1896.8	P	2277.87	P	2404.01	P
Ssc.3139.1.A1_at	2053.74	P	877.75	P	923	P	Ssc.22018.1.S1_at	379.39	P	630.02	P	986.59	P
Ssc.791.1.S1_at	6611.98	P	6712.54	P	6221.69	P	Ssc.6651.1.S1_at	2128.44	P	1964.63	P	3364.28	P
Ssc.953.1.A1_at	3339.09	P	3125.56	P	3241.99	P	Ssc.6123.1.S1_at	1403.61	P	1812	P	2329.61	P
Ssc.23242.1.A1_at	517.25	P	545.41	P	672.64	P	Ssc.11168.1.A1_at	756.76	P	1479.24	P	1201.12	P
Ssc.965.1.S1_at	10904.8	P	11712.8	P	11113.5	P	Ssc.11014.1.S1_at	394.11	P	483.79	P	461.07	P
Ssc.15714.1.A1_at	3625.5	P	3339.55	P	3613.85	P	Ssc.18285.1.S1_at	394.94	P	618.53	P	690.3	P
Ssc.20465.1.S1_at	10138.4	P	11866.9	P	10202	P	Ssc.1499.1.S1_at	803.04	P	968.12	P	1121.44	P
Ssc.16541.1.S1_at	7671.74	P	7239.91	P	7409.4	P	Ssc.16668.1.S1_at	591.29	P	515.55	P	715.12	P
Ssc.15674.1.A1_at	4713.39	P	2535.98	P	3895.11	P	Ssc.6225.1.S1_at	1504.89	P	1398.96	P	2631.16	P
Ssc.1035.1.S1_at	277.93	P	229.35	P	318.87	P	Ssc.11008.1.S1_at	3593.11	P	3034.77	P	5960.1	P
Ssc.6663.1.A1_at	11811.5	P	13256.1	P	11646	P	Ssc.1030.1.S1_at	1832.42	P	1499.49	P	3320.41	P
Ssc.6729.1.S1_at	7523.27	P	6991.23	P	8097.98	P	Ssc.4307.1.A1_at	251.94	P	161.52	P	359.43	P
Ssc.25198.1.A1_at	4457.38	P	3350.9	P	5142.63	P	Ssc.15736.2.A1_at	343.06	P	317.24	P	582.51	P
Ssc.941.1.S1_at	85.93	P	76.73	P	87.55	P	Ssc.2756.1.A1_at	428.88	P	552	P	787.69	P
Ssc.8946.1.A1_at	21.62	P	15.41	M	23.52	P	Ssc.10863.1.A1_at	549.05	P	747.06	P	726.16	P
Ssc.19910.1.S1_at	9693.03	P	9667.36	P	9705.95	P	Ssc.11107.1.S1_at	1724.44	P	1568.7	P	2416.2	P
Ssc.793.1.A1_at	9319.59	P	9719	P	9440.78	P	Ssc.11159.1.A1_at	1905.83	P	1465.19	P	2708.68	P
Ssc.977.1.A1_at	3617.68	P	3277.83	P	3657.99	P	Ssc.11159.1.A2_at	1891.74	P	1223.97	P	2908.31	P
Ssc.18343.1.A1_at	2010.57	P	437.42	P	2135.09	P	Ssc.2977.1.S1_at	3719.04	P	3125.02	P	5354.38	P
Ssc.7705.1.A1_at	7576.24	P	7263.88	P	7893.36	P	Ssc.3825.1.S1_at	14.72	A	16.2	P	18.35	P
Ssc.8473.1.S1_at	5485.4	P	4757.18	P	4567.49	P	Ssc.4666.1.A1_at	741.23	P	666.12	P	1233.73	P
Ssc.8473.1.S2_at	2699.71	P	2044.08	P	2723.74	P	Ssc.8153.1.A1_at	67.19	P	27.02	A	129.73	P
Ssc.14002.1.S1_at	9658.8	P	10014.6	P	9566.72	P	Ssc.8770.1.A1_at	640.78	P	597.68	P	1267.03	P
Ssc.1154.1.A1_at	7147.36	P	7926.26	P	7379.98	P	Ssc.5627.1.S1_at	1081.19	P	655.87	P	1440.53	P
Ssc.12219.1.A1_at	6005.29	P	5517.09	P	6003.18	P	Ssc.3629.1.S1_at	212.17	P	200.98	P	405.6	P
Ssc.11197.1.S1_at	6951.38	P	7231.52	P	7642.31	P	Ssc.3447.1.S1_at	307.64	P	214.07	P	443.25	P
Ssc.1649.1.A1_at	2598.06	P	1942.63	P	2557.28	P	Ssc.18175.1.A1_at	243.18	P	922.67	P	656.98	P
Ssc.6967.1.A1_at	9770.38	P	10636.6	P	9632.96	P	Ssc.8729.1.A1_at	1234.75	P	1022.13	P	1482.9	P
Ssc.13956.1.S1_at	454.2	P	571.75	P	416.25	P	Ssc.816.1.S1_at	1942.95	P	1745.64	P	2460.6	P
Ssc.11118.1.S1_at	7570.88	P	6694.84	P	7848.08	P	Ssc.1362.1.S1_at	754.89	P	972.43	P	1392.94	P
Ssc.1009.1.A1_at	6872.04	P	7625.68	P	6988.39	P	Ssc.6708.1.A1_at	584.01	P	652.4	P	1575.28	P
Ssc.4519.1.A1_at	6889.12	P	7368.43	P	6550.92	P	Ssc.12177.1.A1_at	419.33	P	490.81	P	697.39	P
Ssc.16579.1.S1_at	4444.84	P	3791.5	P	4307.84	P	Ssc.11012.1.A1_at	55.85	P	66.97	P	114.89	P
Ssc.8258.1.S1_at	7717.98	P	8562.38	P	7714.96	P	Ssc.6156.1.A1_at	179.23	P	299.66	P	182.94	P
Ssc.8258.1.A1_at	1622	P	1647.13	P	1820.09	P	Ssc.11161.1.S1_at	2680	P	2019.58	P	3818.65	P
Ssc.804.1.S1_at	6983.98	P	7114.02	P	7239.91	P	Ssc.4347.1.A1_at	233.76	P	129.16	P	252	P
Ssc.1194.1.S1_at	7654.88	P	8348.64	P	7706.19	P	Ssc.1822.1.A1_at	657.5	P	753.94	P	1040.23	P
Ssc.4920.1.S1_at	2149.99	P	2394.75	P	2294.22	P	Ssc.1529.1.A1_at	1785.86	P	1665.02	P	1940.38	P
Ssc.2762.1.S1_at	4080.65	P	3984.26	P	3479.73	P	Ssc.9720.1.A1_at	30.02	P	24.61	P	63.07	P
Ssc.17154.1.A1_a_at	8885.23	P	9203.05	P	9281.63	P	Ssc.5077.1.S1_at	364.64	P	288.46	P	447.16	P
Ssc.12999.1.S1_at	2511.03	P	3407.73	P	3411.95	P	Ssc.7439.1.A1_at	2450.19	P	2631.7	P	4994.15	P
Ssc.5153.1.S1_at	5882.65	P	6162.73	P	6102.68	P	Ssc.9303.1.A1_at	212.52	P	293.03	P	391	P
Ssc.20489.1.S1_at	143.43	P	164.06	P	154.54	P	Ssc.11269.1.A1_at	497.72	P	741.52	P	1555.49	P
Ssc.20489.1.S1_s_at	171.08	P	315.57	P	242.87	P	Ssc.1045.1.A1_at	1170.65	P	790.17	P	1388.3	P
Ssc.5232.2.A1_a_at	1220.21	P	1184.19	P	1294.91	P	Ssc.2916.1.A1_at	936.9	P	914.15	P	1388.34	P
Ssc.11211.1.A1_at	120.01	P	130.26	P	137.65	P	Ssc.5724.1.S1_at	1439.16	P	1324.45	P	2812.09	P
Ssc.1490.1.S1_at	3401.15	P	2681.27	P	3331.37	P	Ssc.20184.1.S1_at	108.19	P	122.92	P	203.49	P
Ssc.3934.1.S1_at	3897.55	P	3664.98	P	3754.08	P	Ssc.4086.1.S1_at	4618.86	P	3080.67	P	6163.14	P
Ssc.5999.1.A1_at	5282.17	P	4720.88	P	5385.04	P	Ssc.7656.1.A1_at	887.12	P	449.33	P	1324.1	P
Ssc.10336.1.S1_at	2393.2	P	2529.26	P	2339.3	P	Ssc.210.9.A1_at	1018.05	P	1298.85	P	1482.98	P
Ssc.1015.1.S1_at	10056.3	P	9425.79	P	10956.6	P	Ssc.13663.1.A1_at	1878.26	P	1134.83	P	2459.53	P
Ssc.1500.1.S1_a_at	9759.87	P	10514.2	P	9687.61	P	Ssc.7756.1.A1_at	17.31	P	16.25	A	26.57	A
Ssc.2633.1.A1_at	4255.11	P	3704.39	P	4048.56	P	Ssc.7721.1.A1_at	22.53	P	26.9	P	33.49	P
Ssc.9133.1.A1_at	1047.54	P	827.07	P	1062.57	P	Ssc.4438.1.A1_at	29.12	P	24.3	P	65.12	P
Ssc.6520.1.A1_at	2252.77	P	2576.38	P	2447.92	P	Ssc.3587.1.A1_at	189.06	P	123.28	A	349.46	A
Ssc.10316.1.S1_at	40.34	P	59.67	P	59.05	P	Ssc.13585.8.S1_x_at	2461.58	P	3286.83	P	4318.86	P
Ssc.1638.1.S1_at	563.66	P	353.88	P	347.05	P	Ssc.6208.1.A1_at	1304.87	P	1230.4	P	1201.51	P
Ssc.1200.1.S1_at	3937.55	P	4674.35	P	3914.18	P	Ssc.4008.1.S1_at	362.36	P	1034.04	P	591.86	P
Ssc.769.1.S1_a_at	8046.33	P	8762.05	P	7744.47	P	Ssc.14827.1.S1_at	501.64	P	832.64	P	473.16	P
Ssc.3311.1.S1_at	2260.06	P	1509.75	P	2036.47	P	Ssc.1341.1.S1_at	8150.04	P	8208.13	P	9037.54	P
Ssc.5896.1.S1_at	8125.85	P	8592.45	P	8146.61	P	Ssc.21277.1.S1_at	168.88	P	271.76	P	480.67	P
Ssc.1178.1.S1_at	4074.11	P	3665.69	P	3992.35	P	Ssc.11026.1.S1_at	2203.69	P	2061.99	P	4186.67	P
Ssc.16803.1.A1_at	12679.7	P	14373.8	P	12075.2	P	Ssc.16678.1.S1_at	970.2	P	1248.69	P	481.83	P
Ssc.15706.1.S1_at	10160.9	P	10663.3	P	10580.9	P	Ssc.3616.1.A2_at	583.15	P	598.33	P	1107.66	P
Ssc.10576.1.S1_at	2802.57	P	3359.79	P	2760.29	P	Ssc.23226.1.S1_at	436.77	P	474.56	P	1094.5	P
Ssc.17186.2.S1_at	251.42	P	241.69	P	346.32	P	Ssc.4170.1.S1_at	490.71	P	512.66	P	817.94	P
Ssc.17186.2.S2_at	224.69	P	177.99	P	212.97	P	Ssc.12927.1.S1_at	978.92	P	1154.18	P	2130.47	P
Ssc.2275.1.A1_at	4254.82	P	4071.52	P	4605.05	P	Ssc.1860.1.S1_at	1237.79	P	1343.67	P	2183.44	P
Ssc.20897.1.S1_at	4859.31	P	4703.25	P	4918.81	P	Ssc.4108.1.S1_at	695.92	P	780.42	P	1791.01	P
Ssc.8890.1.S1_at	938.63	P	816.11	P	989.32	P	Ssc.16711.1.S1_at	721.79	P	1124.95	P	947.24	P
Ssc.7119.1.S1_at	4807.88	P	5059.76	P	4909.58	P	Ssc.1681.1.S1_at	845.08	P	1259.01	P	1446.65	P
Ssc.3601.1.S1_at	3328.72	P	3521.61	P	3454.03	P	Ssc.6925.1.A1_at	2475.54	P	3213.04	P	3845.36	P
Ssc.9029.1.S1_at	7162.12	P	10325.5	P	7280.97	P	Ssc.878.1.S1_at	1840.51	P	1765.97	P	2521.16	P
Ssc.1005.2.S1_at	6752.3	P	7008.62	P	7099.45	P	Ssc.15702.1.S1_at	433.74	P	483.19	P	677.74	P
Ssc.17318.1.S1_at	3768.04	P	4045.86	P	4647.56	P	Ssc.6598.1.S1_at	550.62	P	531.09	P	803.17	P
Ssc.7264.1.A1_at	5779.66	P	6447.86	P	5699.25	P	Ssc.6730.1.S1_at	1327.99	P	1062.36	P	2100.04	P
Ssc.1092.1.A1_at	5270.94	P	5062.35	P	5178.86	P	Ssc.886.1.S1_at	1675.72	P	1885.04	P	3560.88	P
Ssc.4120.1.A1_at	5947.6	P	5594.6	P	5832.25	P	Ssc.1420.1.S1_at	1298.48	P	1435.05	P	2195.07	P
Ssc.2866.1.A1_at	761.83	P	638.82	P	745.2	P	Ssc.4768.1.A1_at	511.37	P	586.82	P	996.41	P
Ssc.1606.1.A1_at	629.38	P	756.75	P	666.64	P	Ssc.4036.1.S1_at	150.68	P	243.69	P	399.83	P
Ssc.17313.1.A1_at	171.22	P	197.48	P	183.6	P	Ssc.3708.1.S1_at	1518	P	1783.41	P	2528.75	P
Ssc.900.1.A1_at	3208.81	P	3266.6	P	3158.48	P	Ssc.16603.1.A1_at	1172.52	P	4028.45	P	4045.35	P
Ssc.1771.1.A1_at	4433.41	P	4291.14	P	4074.08	P	Ssc.30816.1.A1_s_at	3524.63	P	3683.49	P	4286.06	P
Ssc.1172.1.S1_at	9525.41	P	10087.4	P	9663.11	P	Ssc.2484.1.S1_at	1370.18	P	1457.24	P	1785.48	P
Ssc.16681.1.A1_at	8677.76	P	8711.18	P	8439.31	P	Ssc.13779.1.A1_at	1894.26	P	1995.89	P	3598.55	P
Ssc.10822.1.S1_at	4671.76	P	2427.32	P	4418.36	P	Ssc.2739.1.S1_at	1478.31	P	1098.82	P	1805.37	P
Ssc.3188.1.S1_at	1012.18	P	1050.73	P	1068.5	P	Ssc.2968.1.S1_at	65.39	P	59.67	P	97.87	P
Ssc.1014.1.S1_at	4254.07	P	4240.69	P	4648.25	P	Ssc.3446.1.S1_at	1949.47	P	1614.9	P	3545.91	P
Ssc.6719.1.A1_at	3807.99	P	3895.72	P	4077.66	P	Ssc.7522.1.A1_at	919.14	P	1228.88	P	1850.83	P
Ssc.16653.1.S1_at	3156.93	P	2900.88	P	2908.7	P	Ssc.16536.1.S1_at	2202.4	P	2658.5	P	3452.33	P
Ssc.979.1.S1_at	127.59	P	150.09	P	119.81	P	Ssc.5675.1.S1_at	2006.82	P	1470.95	P	2457.83	P
Ssc.6723.1.A1_at	4814.18	P	4526.87	P	4728.69	P	Ssc.1714.1.S1_at	2786.37	P	3116.72	P	3524.97	P
Ssc.5481.1.A1_at	4747.14	P	4290	P	4497.68	P	Ssc.17264.1.S1_at	349.72	P	516.66	P	599.52	P
Ssc.13846.1.A1_at	1311.09	P	2204.12	P	1241.34	P	Ssc.1964.1.S1_at	2435.57	P	1837.5	P	3426	P
Ssc.15722.1.S1_at	2468.75	P	2512.46	P	2636.52	P	Ssc.5300.1.S1_at	212.23	P	293.79	P	331.41	P
Ssc.10998.1.A1_at	1656.4	P	789.94	P	1015.64	P	Ssc.11889.1.S1_at	1601.64	P	1547.76	P	2321.59	P
Ssc.12925.1.A1_at	4403.98	P	4879.53	P	4524.75	P	Ssc.4462.1.S1_at	791.69	P	972.69	P	1239.73	P
Ssc.10996.1.A1_at	4946.95	P	5238.25	P	4636.57	P	Ssc.4209.1.S1_at	83.21	P	94.51	P	241.67	P
Ssc.16896.1.A1_at	4283.3	P	4229.1	P	3666.46	P	Ssc.3914.1.S1_at	212.85	P	400.33	P	327.89	P
Ssc.6875.1.A1_at	1238.35	P	1195.06	P	1195.79	P	Ssc.3824.1.S1_at	1313.92	P	1245.81	P	1648.12	P
Ssc.11072.1.S1_at	3489.04	P	2554.82	P	3106.13	P	Ssc.3466.1.S1_at	2722.39	P	2981.63	P	3363.41	P
Ssc.1439.1.S1_at	5135.82	P	5776.4	P	5450.6	P	Ssc.5761.1.S1_at	4099.53	P	4060.06	P	6551.49	P
Ssc.16544.1.S1_at	3370.16	P	3602.4	P	3545.7	P	Ssc.1549.1.A1_at	1416.09	P	965.8	P	1499.59	P
Ssc.11199.1.S1_at	5150.06	P	4362.76	P	4411.67	P	Ssc.857.1.A1_at	263.47	P	269.88	P	273.62	P
Ssc.14563.1.S1_at	6159.12	P	7593.94	P	7777.34	P	Ssc.19458.1.S1_at	647.73	P	882.51	P	1024.18	P
Ssc.16654.1.A2_at	4128.27	P	4104.66	P	4303.67	P	Ssc.7047.1.S1_at	1476.54	P	2030.17	P	2752.41	P
Ssc.16654.1.A1_at	5640.41	P	5272.19	P	5687.54	P	Ssc.7550.1.A1_at	1275.53	P	803.48	P	2284.26	P
Ssc.3547.1.S1_at	1385.11	P	197.64	P	444.42	P	Ssc.3916.1.A1_at	467.74	P	686.56	P	1439.85	P
Ssc.803.1.A1_at	7942.49	P	8285.92	P	7744.84	P	Ssc.7690.1.A1_at	3031.48	P	2769.59	P	4703.81	P
Ssc.9345.1.S1_at	3328.86	P	3244.54	P	3198.12	P	Ssc.20974.1.A2_at	3962.08	P	3887.77	P	5577.24	P
Ssc.10150.1.S1_at	10308.5	P	11333.1	P	10967.2	P	Ssc.20974.1.A1_at	4682.52	P	3948.32	P	5589.52	P
Ssc.893.1.S1_at	2373.15	P	2120.4	P	2418.83	P	Ssc.11748.1.S1_at	120.3	P	104.24	A	93.11	A
Ssc.4092.1.S1_at	1531.43	P	1626.17	P	1606.06	P	Ssc.1802.1.S1_at	650.74	P	717.27	P	1211.49	P
Ssc.5366.1.S1_at	11748.5	P	12765.2	P	12425	P	Ssc.2578.1.S1_at	1662.39	P	1733.12	P	1805.63	P
Ssc.1881.1.S1_at	8603.12	P	9581.08	P	8464.02	P	Ssc.1564.1.S1_at	3226.29	P	2627.41	P	3944.28	P
Ssc.1881.1.S2_at	3627.28	P	4251.98	P	3630.33	P	Ssc.2081.1.S1_at	1169.61	P	1048.45	P	1673.3	P
Ssc.4994.1.A1_at	4137.1	P	4027.34	P	4150.01	P	Ssc.4967.1.S1_at	1829.2	P	1235.38	P	2756.71	P
Ssc.16802.1.S1_at	3512	P	3204.97	P	3403.46	P	Ssc.3405.1.A1_at	397.28	P	362.02	P	628.65	P
Ssc.11125.1.S1_at	4802.07	P	5093.48	P	4851.54	P	Ssc.2820.1.A1_at	576.87	P	441.44	P	949.31	P
Ssc.16824.1.A1_at	6298.71	P	6378.96	P	6738.99	P	Ssc.7610.1.S1_at	4194.61	P	3579.96	P	6021.25	P
Ssc.13764.1.S1_at	8401.91	P	8883.41	P	8226.04	P	Ssc.8785.1.A1_at	1669.87	P	2021.99	P	2555.47	P
Ssc.3747.1.A1_at	4139.64	P	5200.68	P	4341.91	P	Ssc.2456.1.S1_at	3448.92	P	2173.66	P	4491.96	P
Ssc.3747.1.A1_x_at	5092.07	P	5864.73	P	5197.84	P	Ssc.4012.1.S1_at	507.8	P	397.92	P	674.25	P
Ssc.15701.1.S1_at	1057.66	P	1115.53	P	1182.41	P	Ssc.2629.1.S1_at	411.71	P	529.88	P	1166.86	P
Ssc.1072.1.A1_at	2467	P	2524.06	P	2486.46	P	Ssc.13057.1.A1_at	2043.31	P	1759.76	P	2762.07	P
Ssc.818.1.S1_at	941.91	P	871.26	P	853.51	P	Ssc.5330.1.A1_at	1988.32	P	1684.25	P	2385.99	P
Ssc.17328.1.A1_at	300.92	P	502.84	P	338.19	P	Ssc.6862.1.A1_at	425.44	P	469.16	P	739.14	P
Ssc.1589.1.A1_at	1786.13	P	1625.46	P	1493.46	P	Ssc.3753.1.S1_at	1568.35	P	2401.05	P	2951.73	P
Ssc.6903.1.S2_at	6629.45	P	5873	P	6354.65	P	Ssc.9592.1.A1_at	2221.56	P	1909.83	P	3769	P
Ssc.6903.1.S1_at	3373.96	P	2983.38	P	3257.36	P	Ssc.18185.1.S1_at	671.09	P	725.6	P	1055.18	P
Ssc.21860.2.S2_at	10459.5	P	10554.7	P	11189.2	P	Ssc.3880.1.S1_at	351.18	P	490.88	P	1053.43	P
Ssc.21860.2.S1_at	8599.49	P	8394.72	P	8779.99	P	Ssc.5834.1.A1_at	2341.31	P	2239.46	P	3216.78	P
Ssc.9839.1.S1_at	5438.28	P	6194.76	P	5196.75	P	Ssc.13973.1.S1_at	3510.93	P	3433.4	P	4510.2	P
Ssc.795.1.S1_at	4513.23	P	4849.08	P	4323.85	P	Ssc.3045.1.S1_at	265.29	P	258.76	P	560.6	P
Ssc.2919.1.S1_at	8490.65	P	8292.97	P	8348.46	P	Ssc.16968.1.S1_at	2464.2	P	2159.04	P	3194.42	P
Ssc.16685.1.S1_at	2813.63	P	2871.43	P	2742.28	P	Ssc.7629.1.S1_at	1373.88	P	1142.56	P	1900.56	P
Ssc.2447.1.A1_at	5240.59	P	4922.81	P	5118.48	P	Ssc.4945.1.S1_at	77.53	P	88.64	P	70.17	P
Ssc.13574.1.S1_at	9546.63	P	9867.32	P	9135.17	P	Ssc.5650.1.S1_at	373.77	P	458.03	P	1219.26	P
Ssc.1316.1.S1_at	5408	P	5297.04	P	5477.15	P	Ssc.17319.1.A1_at	90.3	P	97.95	P	213.53	P
Ssc.3761.1.A1_at	5282.66	P	3615.93	P	4388.08	P	Ssc.11515.1.S1_at	2113.02	P	2572.72	P	3663.33	P
Ssc.7951.1.A1_at	714.95	P	522.01	P	629.43	P	Ssc.6920.1.S1_at	411.65	P	373.57	P	411.49	P
Ssc.11135.1.A1_at	2033.66	P	2215.97	P	2090.66	P	Ssc.2584.1.S1_at	163.84	P	164.51	P	264.12	P
Ssc.17252.1.S1_at	1837.88	P	1957.55	P	1939.43	P	Ssc.13595.1.A1_at	240.83	P	216.38	P	533.86	P
Ssc.6683.1.S1_at	753.86	P	851.36	P	801.59	P	Ssc.2404.1.A1_at	706.23	P	409.57	P	1211.8	P
Ssc.10966.1.A1_at	2791.78	P	3009.72	P	2719.98	P	Ssc.7032.1.S1_at	2216.74	P	1968.13	P	2857.1	P
Ssc.16707.1.S1_at	8716.95	P	9104.65	P	8926.98	P	Ssc.7328.1.S1_at	301.7	P	384.56	P	1910.78	P
Ssc.20965.1.S1_at	2624.44	P	2433.96	P	2594.07	P	Ssc.17284.1.A1_at	553.28	P	232.9	P	184.8	P
Ssc.957.1.S1_at	1643.36	P	793.92	P	1116.47	P	Ssc.8071.1.S1_at	599.46	P	763.47	P	1386.41	P
Ssc.2764.1.S1_a_at	9277.02	P	9170.23	P	8925.49	P	Ssc.3369.1.A1_at	1140.48	P	859.5	P	1764.6	P
Ssc.925.1.S1_at	7248.14	P	8144.4	P	8182.12	P	Ssc.13368.1.A1_at	401.91	P	435.6	P	1022.5	P
Ssc.2029.1.S1_at	2402.49	P	2386.96	P	2411.11	P	Ssc.6174.1.A1_at	518.11	P	713.57	P	921.67	P
Ssc.4345.1.S2_at	507.43	P	1227.46	P	539.18	P	Ssc.13332.1.A1_at	441.97	P	302.79	P	512.93	P
Ssc.4345.1.S1_at	407.93	P	846.42	P	426.15	P	Ssc.5548.1.A1_at	56.72	P	55.89	P	200.53	P
Ssc.17619.1.S1_at	1272.88	P	1264.87	P	1403.64	P	Ssc.1650.1.A1_at	712.6	P	451.6	P	1141.53	P
Ssc.1641.1.S1_at	5544.12	P	6280.82	P	5593.3	P	Ssc.8656.1.A1_at	2749.38	P	2506.43	P	3344.29	P
Ssc.10538.1.A1_at	2185.04	P	2282.1	P	2156.13	P	Ssc.8000.1.A1_at	592.38	P	386.84	P	1081.22	P
Ssc.1952.1.S1_at	890.53	P	1019.28	P	1053.81	P	Ssc.8738.1.S1_at	717.67	P	430.8	P	1023.83	P
Ssc.20732.1.A1_at	2764.5	P	3228.78	P	2930.09	P	Ssc.5658.1.S1_at	1020.36	P	916.94	P	1866.08	P
Ssc.9571.1.S1_at	4236.69	P	3736.73	P	4220.62	P	Ssc.855.1.S1_at	178.78	P	177.64	P	851.9	P
Ssc.11032.1.S1_at	4837.03	P	4344.24	P	4758.34	P	Ssc.20232.1.S1_at	281.1	P	471.17	P	522.59	P
Ssc.4896.1.A1_at	1347.01	P	1927.18	P	1366.97	P	Ssc.3111.1.A1_at	753.64	P	1113.62	P	1165.85	P
Ssc.3996.1.A1_at	4293.95	P	2262.37	P	3732.75	P	Ssc.2769.1.A1_at	779.1	P	765.86	P	1474.59	P
Ssc.20251.1.S1_at	2186.95	P	2163.19	P	2016.22	P	Ssc.8385.1.A1_at	429.42	P	511.83	P	640.7	P
Ssc.5333.1.S1_at	122.07	P	201.02	P	361.5	P	Ssc.11995.1.A1_at	363.07	P	296.63	P	508.61	P
Ssc.13760.1.S1_a_at	2303.23	P	2447.59	P	2363.38	P	Ssc.20598.1.A1_at	2755.09	P	3487.71	P	4384.98	P
Ssc.11548.1.S2_at	4799.19	P	5428.62	P	5660.02	P	Ssc.2648.1.S1_at	1392.47	P	1760.1	P	2084.82	P
Ssc.11548.1.S1_at	7456.77	P	8465.74	P	8613.93	P	Ssc.6606.1.S1_at	365.64	P	391.06	P	529.09	P
Ssc.993.1.A1_at	12175.1	P	12856.5	P	11782.7	P	Ssc.6868.1.A1_at	2906.23	P	2833.92	P	4201.39	P
Ssc.945.1.S1_a_at	11181.4	P	12087.8	P	11093.4	P	Ssc.7386.1.A1_at	617.56	P	586.13	P	934.03	P
Ssc.17253.1.S1_at	2494.39	P	3237.68	P	2538.57	P	Ssc.7111.1.A1_at	248.74	P	115.99	P	326.68	P
Ssc.15648.1.S1_at	24.6	P	34.23	P	55.24	P	Ssc.7007.1.S1_at	1573.1	P	1732.7	P	3023.66	P
Ssc.20915.1.S1_at	4072.98	P	3109.97	P	3876.76	P	Ssc.7152.1.A1_at	810.51	P	972.72	P	1503.91	P
Ssc.16721.1.S1_at	743.53	P	665.5	P	751.98	P	Ssc.16549.1.S1_at	7307.57	P	7301.71	P	9925.11	P
Ssc.7000.1.S1_at	261.16	P	336.27	P	310.73	P	Ssc.6328.1.A1_at	1163.68	P	822.92	P	1984.87	P
Ssc.11203.1.S1_at	3410.27	P	3882.67	P	3344.62	P	Ssc.8090.1.A1_at	3317.66	P	2828.88	P	3946.8	P
Ssc.1287.1.S1_at	3617.97	P	3695.94	P	3624.46	P	Ssc.20674.1.A1_at	2051.42	P	1289.7	P	2467.79	P
Ssc.1448.1.A1_at	2398.59	P	2565.07	P	2745.08	P	Ssc.1412.1.S1_at	130.55	P	134.8	P	226.74	P
Ssc.20283.1.S1_at	5252.7	P	4202.4	P	5101.67	P	Ssc.20901.1.A1_at	2911.16	P	2949.14	P	4826	P
Ssc.16770.1.S1_at	1362.98	P	1683.98	P	1320.1	P	Ssc.11616.1.S1_at	1459.5	P	1744.54	P	2535.03	P
Ssc.4382.1.S1_at	2586.67	P	2394.41	P	2606.24	P	Ssc.13686.1.A1_at	600.63	P	768.36	P	1255.82	P
Ssc.850.1.S1_at	971.03	P	881.98	P	883.93	P	Ssc.2184.1.S1_at	74.76	P	67.7	P	129.55	P
Ssc.1171.1.S1_at	4040.17	P	4026.37	P	4225.94	P	Ssc.5871.1.A1_at	646.49	P	818.84	P	1017.89	P
Ssc.5070.1.A1_at	5728.75	P	8618.03	P	6948.95	P	Ssc.7357.1.A1_at	53.66	P	46.2	P	40.23	P
Ssc.21758.1.S1_at	442.38	P	450.78	P	649.9	P	Ssc.8614.1.A1_at	339.63	P	326.25	P	527.78	P
Ssc.5018.1.S1_at	2432.58	P	2342.58	P	2673.96	P	Ssc.7378.1.A1_at	2254.9	P	1447.89	P	3104.12	P
Ssc.105.2.A1_at	2739.84	P	2261.14	P	2599.79	P	Ssc.10793.1.A1_at	3215.92	P	5376.1	P	4711.71	P
Ssc.17030.1.S1_at	978.64	P	724.55	P	746.8	P	Ssc.10843.1.A1_at	3498.07	P	1889.72	P	5067.4	P
Ssc.14465.1.A1_at	2636.04	P	1600.55	P	2107.55	P	Ssc.2596.1.S1_at	5970.9	P	5243.35	P	8070.11	P
Ssc.3970.1.A1_at	1345.09	P	1185.04	P	1315.11	P	Ssc.10451.1.S1_at	141.86	P	126.74	P	149.46	P
Ssc.15728.1.S1_at	7621.98	P	6769.4	P	7469.02	P	Ssc.1158.1.A1_at	11660.2	P	11355	P	13905.5	P
Ssc.15605.1.A1_at	1016.07	P	1139.63	P	1085.74	P	Ssc.790.1.S1_at	492.56	P	381.38	P	2683.23	P
Ssc.17272.1.A1_at	3805.43	P	3313.48	P	3465.19	P	Ssc.6694.1.S1_at	155.07	P	130.75	P	346.17	P
Ssc.1969.1.A1_at	698.97	P	690.45	P	1126.7	P	Ssc.10226.1.A3_at	2437.13	P	1482.38	P	3736.37	P
Ssc.7359.1.A1_at	2402.56	P	2355.75	P	2472.97	P	Ssc.27885.1.S1_at	3564.99	P	2558.08	P	5899.45	P
Ssc.15720.1.A1_at	4576.83	P	4715.09	P	4749.97	P	Ssc.27885.1.S2_at	960.02	P	602.8	P	1883.05	P
Ssc.3549.1.S1_at	2116.34	P	2506.01	P	2500.8	P	Ssc.1675.1.S1_at	701.67	P	510.69	P	993	P
Ssc.13777.2.S1_at	1150.92	P	1368.06	P	1159.56	P	Ssc.2811.1.S1_at	3975.17	P	3022.47	P	6193.92	P
Ssc.1674.1.A1_at	3616.23	P	3086.56	P	3583.16	P	Ssc.2172.1.S1_at	154.18	P	488.84	P	641.48	P
Ssc.14278.1.A1_at	306.98	P	82.32	P	109.16	P	Ssc.16691.1.S1_at	611.55	P	916.08	P	628.03	P
Ssc.3723.1.S1_at	1335.82	P	1687.91	P	1612.43	P	Ssc.3832.1.S1_at	331.97	P	171.11	P	406.66	P
Ssc.12307.1.A1_at	3714.03	P	3244.53	P	3657.93	P	Ssc.5990.1.S1_at	1141.61	P	1081.11	P	1389.53	P
Ssc.6462.1.A1_at	212.97	P	387.48	P	207.7	P	Ssc.25191.1.S1_at	179.8	P	221.17	P	267.19	P
Ssc.9128.1.A1_at	976.22	P	1203.63	P	1162.71	P	Ssc.4511.1.S1_at	369.78	P	507.74	P	2085.32	P
Ssc.3080.1.A1_at	467.87	P	398.92	P	480.21	P	Ssc.2527.1.S1_at	1887.99	P	1664.45	P	2385.14	P
Ssc.7582.1.A1_at	4248.49	P	3832.22	P	4217.92	P	Ssc.12457.1.S1_at	3450.83	P	3323.89	P	5574.33	P
Ssc.9752.1.A1_at	6049.49	P	5560.51	P	5807.44	P	Ssc.1301.1.S1_at	1125.47	P	1409.72	P	1619.1	P
Ssc.8139.1.S1_at	4013.3	P	9282.84	P	4264.59	P	Ssc.18440.1.S1_at	172.33	P	209.67	P	343.99	P
Ssc.2257.1.S1_at	7757.27	P	7606.49	P	7806.21	P	Ssc.1108.1.S1_at	1149.99	P	1627.72	P	1538.04	P
Ssc.868.1.S1_at	6697.33	P	5933.66	P	6317.29	P	Ssc.1816.1.A1_at	1808.33	P	1698.97	P	2042.81	P
Ssc.2032.1.S1_at	1643.8	P	1634.3	P	1673.57	P	Ssc.20913.1.S1_at	177.57	P	87.05	P	155.65	P
Ssc.6865.1.S1_at	3761.53	P	4859.54	P	4142.2	P	Ssc.1427.1.S1_at	240.54	P	301.32	P	407.08	P
Ssc.15723.1.S1_at	849.37	P	757.23	P	885.46	P	Ssc.17267.1.S1_at	309.88	P	400.88	P	1161.52	P
Ssc.5355.1.S1_at	3589.35	P	3115.73	P	3106.03	P	Ssc.5531.1.S1_at	775.53	P	895.58	P	876.99	P
Ssc.18360.1.S1_at	7242.68	P	7447.75	P	8283.83	P	Ssc.3959.1.S1_at	4340.13	P	3469.98	P	6311.08	P
Ssc.2292.1.A1_at	2234.34	P	2259.48	P	2240.32	P	Ssc.10932.1.S1_at	916.72	P	1645.6	P	1574.76	P
Ssc.19545.1.S1_at	1442.11	P	1613.15	P	1423.45	P	Ssc.16807.1.A1_at	3656.76	P	2136.96	P	4414.97	P
Ssc.11002.1.S1_at	3290.29	P	3277.07	P	2958.33	P	Ssc.11111.1.S1_at	972.18	P	1119.56	P	1951.55	P
Ssc.4554.1.S1_at	4404.91	P	4004.81	P	4285.43	P	Ssc.1155.1.S1_at	1082.16	P	1454.99	P	1927.58	P
Ssc.9264.1.A1_at	999.53	P	944.69	P	1009.12	P	Ssc.8360.1.A1_at	235.58	P	195.96	P	945.71	P
Ssc.5023.1.S1_at	1291.2	P	1339.31	P	1580.83	P	Ssc.2615.1.S1_at	600.8	P	382.69	P	1328.35	P
Ssc.1002.1.A1_at	3499.36	P	3178.65	P	3984.88	P	Ssc.16663.1.S1_at	47.61	P	43.76	P	59.63	P
Ssc.13837.1.S1_at	1287.81	P	1499.84	P	1461.19	P	Ssc.20926.1.S1_at	7394.86	P	4592.5	P	8351.02	P
Ssc.1149.1.S1_at	6236.44	P	5570.95	P	6921.95	P	Ssc.4971.1.S1_at	1251.76	P	957.23	P	1174.17	P
Ssc.7021.1.A1_at	2850.02	P	2799.04	P	2491.59	P	Ssc.3173.1.S1_at	564.05	P	833.87	P	826.98	P
Ssc.6714.1.A1_at	1435.98	P	1292.44	P	1529.57	P	Ssc.8175.1.S1_at	958.38	P	981.39	P	1893.03	P
Ssc.6281.1.S1_at	2152.13	P	2459.79	P	2280.12	P	Ssc.3371.1.S1_at	729.12	P	748.59	P	1497.11	P
Ssc.17029.1.A1_at	252.63	P	477.9	P	675.21	P	Ssc.4926.1.S1_at	625.61	P	706.9	P	985.1	P
Ssc.11113.1.S1_at	5175.68	P	5013	P	5400.61	P	Ssc.11526.1.S1_at	790.13	P	1194.83	P	974.14	P
Ssc.3337.1.A1_at	2589.67	P	2606.97	P	2298.47	P	Ssc.20571.2.S1_a_at	33.32	A	48.69	P	71.75	P
Ssc.7514.1.A1_at	840.94	P	427.32	P	550.29	P	Ssc.12119.1.S1_at	2106.94	P	2276.92	P	3107.23	P
Ssc.16430.1.S1_at	3269.69	P	3560.27	P	3425.6	P	Ssc.6702.1.A1_at	1498.07	P	1427.86	P	3607.46	P
Ssc.6810.1.A1_at	1040.11	P	785.86	P	997.53	P	Ssc.2930.1.S1_a_at	1254.64	P	1078.44	P	1866.64	P
Ssc.10588.1.A1_at	2522.37	P	1783.05	P	2100.49	P	Ssc.2930.1.S1_at	420.85	P	381.32	P	553.75	P
Ssc.9742.1.S1_s_at	3990.18	P	3664.31	P	4220.4	P	Ssc.17566.1.S1_at	437.75	P	600.44	P	905.95	P
Ssc.7463.1.A1_at	203.36	P	60.26	P	267.3	P	Ssc.8714.1.S1_at	942	P	909.71	P	1309.51	P
Ssc.6886.1.A1_at	573.77	P	485.21	P	453.86	P	Ssc.5928.1.A1_at	3988.93	P	4293.48	P	5696.3	P
Ssc.5773.1.A1_at	1597.07	P	1412.37	P	1738.6	P	Ssc.11024.2.A1_at	748.51	P	550.52	P	1527.32	P
Ssc.5773.1.S1_at	148.97	P	126.86	P	158.7	P	Ssc.17162.1.S1_at	441.16	P	449.18	P	4062.37	P
Ssc.7315.1.S1_at	3407.26	P	3266.47	P	3411.89	P	Ssc.4274.1.S1_at	308.87	P	386.98	P	672.81	P
Ssc.23511.1.S1_at	5228.94	P	5816.99	P	5609.15	P	Ssc.11023.1.A1_at	594.42	P	427.33	P	1149.74	P
Ssc.11285.1.S1_at	2291.34	P	2156.55	P	2374.95	P	Ssc.5285.1.S1_at	826.62	P	804.52	P	1131.07	P
Ssc.4882.1.S1_at	264.81	P	297.73	P	221.51	P	Ssc.21892.1.S1_at	799.72	P	909.09	P	752.56	P
Ssc.17325.1.S1_at	621.39	P	1361.26	P	894.86	P	Ssc.891.1.S1_at	222.33	P	303.76	P	346.62	P
Ssc.15631.1.S1_at	5652.5	P	5562.08	P	5162.82	P	Ssc.12554.1.A1_at	753.47	P	1158	P	1386.95	P
Ssc.20101.1.S1_at	1801.85	P	1333.69	P	3276.29	P	Ssc.1940.1.S1_a_at	575.34	P	629.94	P	1315.06	P
Ssc.6701.1.S1_at	256.3	P	174.94	P	216.01	P	Ssc.2363.1.S1_at	83.84	P	85.53	P	117.53	P
Ssc.5104.1.S1_at	222.48	P	153.92	P	242.72	P	Ssc.1265.1.S1_at	332.87	P	667.75	P	631.3	P
Ssc.1970.1.S1_at	5023.1	P	4652.66	P	4861.12	P	Ssc.4679.1.S1_at	787.69	P	1061.61	P	1399.37	P
Ssc.21045.1.S1_at	2561.87	P	2516.23	P	2694.54	P	Ssc.1657.1.S1_at	771.67	P	576.13	P	791.79	P
Ssc.3869.1.A1_at	1780.8	P	1906.91	P	1755.71	P	Ssc.7307.1.A1_at	1053.11	P	1147.05	P	1639.86	P
Ssc.12449.1.S1_at	630.93	P	771.29	P	611.41	P	Ssc.2310.1.S1_at	265.81	P	343.77	P	503.81	P
Ssc.11192.1.A1_at	2303.4	P	1999.5	P	2255.46	P	Ssc.1555.1.A1_at	6883.97	P	3361.29	P	9938.22	P
Ssc.1837.1.A1_at	4298.04	P	4388.37	P	3992.15	P	Ssc.2278.1.S1_at	311.81	P	257.92	P	487.4	P
Ssc.2339.1.S1_at	653.51	P	669.31	P	545.87	P	Ssc.5520.1.S1_at	541.72	P	676.11	P	803.22	P
Ssc.8883.1.S1_at	4891.81	P	4270.85	P	4415.34	P	Ssc.3737.1.S1_at	194.4	P	195.95	P	651.55	P
Ssc.3245.1.S1_at	1623.8	P	1632.8	P	1564.99	P	Ssc.20426.1.S1_at	1556.96	P	1458.47	P	2335.56	P
Ssc.16897.1.S1_at	1411.79	P	1308.39	P	1545.1	P	Ssc.8450.1.A1_at	2381.4	P	1601.78	P	3827.73	P
Ssc.13628.1.A1_at	3413.94	P	2971.07	P	4055.31	P	Ssc.8099.1.S1_at	2611.69	P	2317.91	P	5266.25	P
Ssc.19951.1.A1_at	3492.66	P	3937.35	P	3688.75	P	Ssc.5380.1.S1_at	5377.13	P	4055.2	P	7332.37	P
Ssc.3236.1.A1_at	366.44	P	368.54	P	404.71	P	Ssc.6331.1.S1_at	1522.95	P	2493.54	P	3010.2	P
Ssc.11376.1.A1_a_at	1102	P	1268.26	P	742.77	P	Ssc.848.1.S1_at	254.42	P	182.36	P	306.09	P
Ssc.5678.1.A1_at	666.62	P	728.08	P	818.14	P	Ssc.1201.1.S1_at	1187.56	P	966.41	P	2139.26	P
Ssc.7331.1.S1_at	747.41	P	1593.11	P	757.69	P	Ssc.7498.1.S1_at	1122.43	P	944.16	P	2973.85	P
Ssc.4403.1.A1_at	1713.73	P	1787.04	P	1594.47	P	Ssc.9137.1.A1_at	605.2	P	454.48	P	905.35	P
Ssc.1697.1.S1_at	740.95	P	758.95	P	739.34	P	Ssc.11093.1.S1_at	306.94	P	200.29	P	437.04	P
Ssc.7943.1.S1_at	3052.73	P	1893.9	P	2618.21	P	Ssc.6040.1.S1_at	922.49	P	596.13	P	1136	P
Ssc.6528.1.S1_at	429.49	P	424.27	P	410.61	P	Ssc.3670.1.S1_a_at	413.08	P	478.5	P	544.83	P
Ssc.14254.1.A1_at	339.55	P	355.6	P	367.93	P	Ssc.3020.1.A1_at	303.71	P	684.17	P	1423.34	P
Ssc.6735.1.A1_at	1666.41	P	1924.02	P	1869.12	P	Ssc.7607.1.A1_at	1436.83	P	1269.88	P	2340.01	P
Ssc.1311.1.A1_at	2577.16	P	2217.36	P	2490.59	P	Ssc.16727.1.A1_at	889.25	P	1101.88	P	5080.36	P
Ssc.16429.1.A1_at	2884.15	P	3496.18	P	3114.19	P	Ssc.4682.1.A1_at	989.51	P	750.83	P	1864.34	P
Ssc.984.1.S1_at	9909.33	P	9920.15	P	9456.78	P	Ssc.7201.1.A1_at	2432.69	P	1896.2	P	3029.6	P
Ssc.6645.1.S1_at	1781.39	P	1735.15	P	1614.61	P	Ssc.1537.1.S1_at	1257.7	P	1272.57	P	2119.99	P
Ssc.10944.1.A1_at	2591.18	P	2691.74	P	2446.25	P	Ssc.1537.1.S2_at	1170.85	P	1306.3	P	1807.35	P
Ssc.4490.1.A1_at	3846.8	P	3405.05	P	3645.11	P	Ssc.11141.1.S1_at	2238.45	P	1848.92	P	3847.67	P
Ssc.22795.1.A1_at	38.63	P	41.55	P	39.42	P	Ssc.1515.1.S1_at	154.49	P	157.67	P	163.07	P
Ssc.1276.1.S1_at	60.12	P	185.8	P	143.73	P	Ssc.11054.1.S1_at	1095.29	P	1738.11	P	1746.06	P
Ssc.3421.1.S1_at	654.24	P	617.86	P	663.76	P	Ssc.1217.1.S1_at	3419.44	P	3905.19	P	4137.99	P
Ssc.2028.1.S1_at	4439	P	3992.17	P	4411.19	P	Ssc.6562.1.S1_at	169.69	A	121.76	P	759.82	P
Ssc.6924.1.S1_at	4489.81	P	3644.99	P	4912.01	P	Ssc.9051.1.A1_at	211.18	P	237.8	P	239.19	P
Ssc.1845.1.S1_at	176.16	P	153.85	P	178.76	P	Ssc.16555.1.S1_at	132.7	P	158.85	P	232.54	P
Ssc.13371.1.S1_at	8548.83	P	7076.26	P	8729.79	P	Ssc.16939.1.S1_at	244.68	P	277.62	P	400.93	P
Ssc.20117.1.S1_at	4153.44	P	4584.77	P	4216.86	P	Ssc.5214.1.S1_at	248.5	P	218.9	P	419.29	P
Ssc.20939.1.S1_at	3288.61	P	3974.53	P	3527.24	P	Ssc.1855.1.A1_at	800.06	P	716.96	P	1491.02	P
Ssc.2758.1.S1_at	1248.45	P	1163.82	P	1289.29	P	Ssc.4236.1.A1_at	660.25	P	737.08	P	1772.39	P
Ssc.13518.1.A1_at	2156.84	P	1908.09	P	2176.24	P	Ssc.2909.1.S1_at	239.73	P	298.75	P	433.45	P
Ssc.1082.1.S1_at	1707.68	P	2783.12	P	1990.26	P	Ssc.4680.1.S1_at	148.55	P	115.66	P	201.01	P
Ssc.12202.2.S1_at	429.83	P	382.75	P	412.56	P	Ssc.869.1.S1_at	1249.7	P	1001.13	P	3233.9	P
Ssc.11302.2.S1_at	3220.39	P	3491.85	P	3506.77	P	Ssc.15729.1.A1_at	1301.85	P	1321.2	P	2082.95	P
Ssc.16439.1.S1_at	134.86	P	253.66	P	229.71	P	Ssc.27253.1.S1_at	238.94	P	253.66	A	333.08	P
Ssc.1247.1.S1_at	1280.74	P	1394.16	P	1302.99	P	Ssc.16827.1.S1_at	88.89	P	165.55	P	97.85	P
Ssc.2312.1.S1_at	1683.09	P	1606.37	P	1690.43	P	Ssc.20883.1.S1_at	132.86	P	167.72	P	413.69	P
Ssc.2574.1.A1_at	837.18	P	733.7	P	973.05	P	Ssc.2838.1.S1_at	577.19	P	617.16	P	671.75	P
Ssc.12809.4.S1_a_at	2560.01	P	4559.6	P	1722.31	P	Ssc.2337.1.S1_at	38.75	P	34.73	P	63.51	P
Ssc.3000.1.S1_at	2978.85	P	2356.94	P	2649.73	P	Ssc.2060.1.A1_at	388.63	P	423.89	P	582.6	P
Ssc.4357.1.S1_at	987.28	P	2173.49	P	1632.5	P	Ssc.2247.1.S1_at	79.71	P	99.81	P	137.05	P
Ssc.11233.1.S1_at	537.38	P	564.09	P	557.03	P	Ssc.4280.1.S1_at	491.63	P	424.18	P	664.29	P
Ssc.8762.1.A1_at	254.66	P	321.71	P	290.33	P	Ssc.3090.1.S1_at	461.66	P	609.03	P	1022.07	P
Ssc.10941.1.S1_at	6307.84	P	6637.97	P	6758.57	P	Ssc.9534.1.A1_at	385.67	P	277.52	P	698.22	P
Ssc.10040.1.S1_at	2636.02	P	2586.76	P	2733.2	P	Ssc.1405.1.S1_at	215.56	P	232.79	P	298.61	P
Ssc.1181.1.S1_at	12586.7	P	11310.2	P	10957.6	P	Ssc.15235.1.S1_at	1164.81	P	1393.87	P	2455.91	P
Ssc.959.1.S1_at	2957.97	P	3101.9	P	2961.56	P	Ssc.2649.1.A1_at	2771.08	P	2300.68	P	3867.51	P
Ssc.2093.1.A1_at	1009.23	P	1219.45	P	1142.14	P	Ssc.21347.1.S1_at	672.82	P	718.01	P	1312.76	P
Ssc.3954.1.A1_at	724.86	P	807.47	P	794.57	P	Ssc.2980.1.S1_at	516.95	P	576.48	P	1378.81	P
Ssc.1049.1.S1_at	18.7	P	25.1	P	27.92	P	Ssc.1067.1.S1_at	2355.98	P	2453.16	P	3715.79	P
Ssc.1122.1.S1_at	281.54	P	251.53	P	287.37	P	Ssc.20323.1.S1_at	266.09	P	259.69	P	421.92	P
Ssc.3361.1.S1_at	627	P	687.92	P	681.74	P	Ssc.10145.1.S1_at	162.93	P	275.8	P	596.56	P
Ssc.4973.1.S1_at	423.01	P	442.6	P	423.88	P	Ssc.1547.1.S1_at	622.39	P	864.35	P	866.85	P
Ssc.4972.1.A1_at	733.78	P	792.23	P	821.91	P	Ssc.5963.1.A1_at	1344.94	P	283.61	P	673.49	P
Ssc.4787.1.A1_at	1048.69	P	985.24	P	925.87	P	Ssc.1190.1.S1_at	152.95	P	172.96	P	608.95	P
Ssc.16726.1.A1_at	2635.16	P	2943.08	P	2176.99	P	Ssc.2982.1.S1_at	221.22	P	261.34	P	397.19	P
Ssc.6155.1.S1_at	6395.75	P	5685.8	P	5791.52	P	Ssc.3967.1.A1_at	1649.87	P	1417.11	P	1866.92	P
Ssc.3288.1.S1_at	2781.04	P	2966.77	P	2689.83	P	Ssc.3929.1.A1_at	1149.84	P	728.48	P	1982.01	P
Ssc.8236.1.S1_at	1031.52	P	704.19	P	966.25	P	Ssc.5931.1.A1_at	372.89	P	587.19	P	1036.62	P
Ssc.1279.1.A1_at	489.21	P	468.25	P	415.82	P	Ssc.4851.1.S1_at	1349.96	P	1454.12	P	1974.6	P
Ssc.9383.1.S1_at	997.69	P	1174.9	P	1035.75	P	Ssc.11792.1.A1_at	2922.26	P	3466.31	P	4585.94	P
Ssc.887.1.A1_at	2686.95	P	2560.97	P	2816.31	P	Ssc.15672.1.S1_at	89.81	P	143.79	P	142.8	P
Ssc.8150.1.A1_at	2872.75	P	2736.56	P	2817.57	P	Ssc.11114.1.A1_at	1044.83	P	714.82	P	1146.88	P
Ssc.1646.1.S1_at	955.1	P	1017.22	P	1247.91	P	Ssc.12161.1.S1_at	430.59	P	549.58	P	864.94	P
Ssc.942.1.S1_at	411.54	P	3860.64	P	463.46	P	Ssc.1559.1.S1_at	1400.24	P	1773.68	P	2008.06	P
Ssc.1435.1.S1_at	750.95	P	853.27	P	739.63	P	Ssc.2346.1.S1_at	695.52	P	821.94	P	610.02	P
Ssc.19954.1.S1_at	1227.16	P	1351.9	P	1117.83	P	Ssc.7354.1.A1_at	1925.32	P	1383.51	P	3037.94	P
Ssc.13845.1.A1_at	1198.17	P	1335.95	P	1382.7	P	Ssc.2025.1.S1_at	1441.46	P	1114.22	P	3715.43	P
Ssc.2401.1.A1_at	816.01	P	858.58	P	832.33	P	Ssc.4936.1.S1_at	2329.47	P	2103.93	P	2695.62	P
Ssc.11126.1.A1_at	444.43	P	575.2	P	511.82	P	Ssc.3612.1.S1_at	6087.88	P	5938.24	P	7282.34	P
Ssc.11348.1.A2_at	2429.2	P	1880.33	P	2503.54	P	Ssc.1463.1.S1_at	1358.16	P	1448.44	P	1962.46	P
Ssc.11348.1.A1_at	2479.14	P	2313.24	P	2386.15	P	Ssc.28768.1.S1_at	74.16	P	91.77	P	138.72	P
Ssc.3326.1.S1_at	135.79	P	207.52	P	142.13	P	Ssc.16556.1.S1_at	854.75	P	641.17	P	1497.41	P
Ssc.6644.1.A1_at	354.62	P	375.98	P	327.5	P	Ssc.16580.1.A1_at	411.31	P	362.58	P	2104.98	P
Ssc.7626.1.A1_at	4455.93	P	4689.93	P	4694.69	P	Ssc.2425.1.S1_at	27.93	P	40.1	P	46.17	P
Ssc.3240.1.A1_at	417.62	P	616.45	P	555.28	P	Ssc.4349.1.A1_at	770.64	P	635.67	P	951.91	P
Ssc.8562.3.A1_at	134.98	P	515.85	P	176.95	P	Ssc.11298.1.S1_at	200.84	P	178.12	P	235.33	P
Ssc.19839.1.S1_at	244.01	P	293.93	P	361.94	P	Ssc.3411.1.A1_at	3262.83	P	2273.3	P	5216.16	P
Ssc.8477.1.A1_at	1123.53	P	1106.6	P	1107.23	P	Ssc.3657.1.A1_at	125.92	P	133.39	P	125.38	P
Ssc.17287.1.A1_at	3020.12	P	5149.81	P	4245.78	P	Ssc.5261.1.A1_at	134.71	P	87.48	P	203.06	P
Ssc.6672.1.A1_at	5148.64	P	4487.6	P	4909.2	P	Ssc.6709.1.S1_at	9079.02	P	8037.37	P	11599.9	P
Ssc.9169.1.A1_at	2835.22	P	3016.47	P	2774.32	P	Ssc.3338.1.A1_at	189.59	P	184.89	P	461.76	P
Ssc.10401.1.A1_at	190.81	P	205.29	P	266.78	P	Ssc.8318.1.A1_at	322.64	P	367.23	P	666.03	P
Ssc.9258.1.A1_at	206.26	P	188.36	P	219.33	P	Ssc.6928.1.A1_at	202.26	P	136.57	P	358.97	P
Ssc.8208.1.A1_at	89.7	P	167.76	P	63.4	P	Ssc.12059.1.A1_at	51.55	P	46.79	A	66.79	A
Ssc.8009.1.A1_at	1434.74	P	1297.96	P	1515.67	P	Ssc.2647.1.S1_at	361.31	P	390.83	P	1655.01	P
Ssc.31057.1.A1_s_at	4579.73	P	4402.57	P	4453.16	P	Ssc.5410.1.S1_at	285.45	P	436.7	P	574.05	P
Ssc.11024.1.S1_at	4186.29	P	4190.51	P	4504.8	P	Ssc.2052.1.S1_at	369.3	P	301.13	P	350.5	P
Ssc.11252.1.S1_at	357.59	P	309.36	P	344.52	P	Ssc.8814.1.A1_at	537.46	P	821.57	P	1429.18	P
Ssc.7335.1.S1_at	3230.09	P	2880.98	P	3033.66	P	Ssc.3398.1.A1_at	1964.55	P	1997.13	P	2534.22	P
Ssc.11051.1.S1_at	768	P	801.13	P	728.19	P	Ssc.21060.1.A1_at	236.18	P	364.79	P	743.85	P
Ssc.5315.1.S1_at	3964.91	P	3335.71	P	3739.02	P	Ssc.9244.1.A1_at	321.36	P	503.49	P	788.17	P
Ssc.16656.1.S1_at	676.82	P	664.14	P	763.97	P	Ssc.2652.1.A1_at	1223.25	P	1179.13	P	1762.61	P
Ssc.1219.1.S1_at	3154.39	P	3017.51	P	3115.69	P	Ssc.12785.1.A1_at	1066.51	P	1071.2	P	885.25	P
Ssc.17183.1.S1_at	1889.08	P	1787.53	P	1998.2	P	Ssc.7745.1.A1_at	319.28	P	355.18	P	867.24	P
Ssc.14003.2.S1_at	2643.57	P	3221.68	P	2599.29	P	Ssc.17293.1.A1_at	450.06	P	454.52	P	1228.92	P
Ssc.17323.1.S1_at	10923.3	P	12219.7	P	12806.1	P	Ssc.1417.1.A1_at	45.26	P	42.36	A	60.74	P
Ssc.825.1.S1_at	124.17	P	109.39	P	165.49	P	Ssc.1897.1.A1_at	58.61	P	42.68	P	148.73	P
Ssc.17314.1.S1_at	2294.91	P	2351.58	P	2214.1	P	Ssc.11530.1.S1_at	250.99	P	376.13	P	312.54	P
Ssc.11019.1.S1_at	3564.31	P	3887.11	P	3724.55	P	Ssc.7652.1.A1_at	995.45	P	1112.04	P	1878.55	P
Ssc.15709.1.S1_at	1378.64	P	1333.18	P	1424.35	P	Ssc.5013.1.A1_at	42.56	P	46.69	P	78.53	P
Ssc.1270.1.S1_at	2652.27	P	2950.31	P	2712.17	P	Ssc.11861.1.S1_at	1505.31	P	1669.07	P	2419.02	P
Ssc.16953.1.S1_at	2155.08	P	2496.01	P	2371.28	P	Ssc.20943.1.S1_at	875.23	P	770.46	P	1548.71	P
Ssc.11016.1.S1_at	3877.52	P	3109.54	P	4148.8	P	Ssc.10763.1.A1_at	1455.61	P	1075.6	P	2261.02	P
Ssc.4386.1.S1_at	7956.87	P	8608.91	P	8013.78	P	Ssc.10926.1.A1_at	308.28	P	282.66	P	549.65	P
Ssc.24995.1.S1_at	4694.09	P	4897.83	P	4886.16	P	Ssc.5830.1.A1_at	405.77	P	382.7	P	737.68	P
Ssc.5035.1.S1_at	848.51	P	941.05	P	996.69	P	Ssc.3189.1.A1_at	144.97	P	118.93	P	253.92	P
Ssc.7770.1.A1_at	2595.29	P	1839.3	P	2233.71	P	Ssc.3692.1.A1_at	449.64	P	323.47	P	776.55	P
Ssc.17033.1.S1_at	2261.81	P	2406.06	P	2254.27	P	Ssc.29053.1.S1_at	882.01	P	437.9	P	1557.98	P
Ssc.1884.1.S1_at	1716.25	P	1818.29	P	1469.16	P	Ssc.29053.1.S1_s_at	1187.01	P	748.85	P	1956.56	P
Ssc.3261.1.S1_at	653.35	P	610.4	P	616.86	P	Ssc.2783.1.A1_at	510.09	P	447.33	P	914.92	P
Ssc.21087.1.S1_at	2893.88	P	2464.8	P	2424.71	P	Ssc.6625.1.A1_at	2841.43	P	2726.3	P	4272.92	P
Ssc.6485.6.A1_a_at	344.22	P	379.67	P	406.35	P	Ssc.2981.1.S1_at	212.46	P	258.02	P	311.58	P
Ssc.7713.1.A1_at	2170.21	P	3589.41	P	2023.49	P	Ssc.3076.1.A1_at	850.57	P	813.7	P	728.53	P
Ssc.6568.1.S1_at	345.57	P	346.9	P	446.01	P	Ssc.9477.1.A1_at	184.9	P	194.14	P	354.11	P
Ssc.4115.1.S1_at	1994.07	P	2278.86	P	2091.49	P	Ssc.8726.1.A1_at	60.41	P	42.97	P	75.49	P
Ssc.4260.1.A1_at	1943.29	P	2106.41	P	1909.91	P	Ssc.818.2.A1_at	184.7	P	124.2	P	249.74	P
Ssc.6494.1.A1_at	1060.32	P	1391.52	P	1249.06	P	Ssc.17254.1.A1_at	4977.61	P	3758.46	P	7086.57	P
Ssc.1911.1.A1_at	2027.84	P	1438.04	P	1774.86	P	Ssc.20430.1.A1_at	456.58	P	511.74	P	559.62	P
Ssc.10133.1.A1_at	1969.51	P	1853.51	P	1826.05	P	Ssc.6803.1.A1_at	156.49	P	129.33	P	270.94	P
Ssc.17275.1.A1_at	3696.57	P	3494.27	P	3779.39	P	Ssc.6722.1.A1_at	2136.79	P	2205.91	P	3851.32	P
Ssc.944.1.A1_at	5579.39	P	3852.46	P	6732.61	P	Ssc.7065.1.A1_at	732.14	P	638.03	P	605.92	P
Ssc.8767.1.A1_at	751.02	P	552.68	P	242.19	P	Ssc.8779.1.A1_at	179.05	P	343.57	P	487.93	P
Ssc.11028.1.S1_at	1641.29	P	1250.29	P	1308.45	P	Ssc.8204.1.A1_at	2538.69	P	1699.7	P	3613.89	P
Ssc.20358.1.S1_at	1420.85	P	1555.21	P	1424.15	P	Ssc.11574.1.A1_at	688.03	P	639.33	P	916.19	P
Ssc.7523.1.A1_at	326.84	P	388.63	P	373.6	P	Ssc.8327.1.A1_at	1476.37	P	1726.88	P	2588.56	P
Ssc.5082.1.A1_at	2926.48	P	811.18	P	2383.84	P	Ssc.6710.1.A1_at	1203.47	P	700.25	P	1028.58	P
Ssc.1050.1.S1_at	7371.82	P	7464.94	P	8254.07	P	Ssc.7403.1.A1_at	884.83	P	789.5	P	1345.43	P
Ssc.4657.1.S1_at	2365.82	P	2734.74	P	1977.4	P	Ssc.26248.1.A1_at	18.42	P	41.4	P	87	P
Ssc.5784.1.S1_at	2411.11	P	2123.15	P	2608.19	P	Ssc.13990.2.S1_at	2936.81	P	2240.64	P	4866.27	P
Ssc.3392.1.A1_at	2554.88	P	2908.28	P	2923.35	P	Ssc.30971.1.A1_s_at	834.12	P	785.12	P	1334.96	P
Ssc.3751.1.A1_at	3629.87	P	3646.95	P	4010.31	P	Ssc.7646.1.A1_at	166.19	P	187.55	P	278.49	P
Ssc.18281.1.S1_at	1501.09	P	1328.05	P	1649.26	P	Ssc.8441.1.A1_at	629.09	P	434.41	P	1244.72	P
Ssc.1972.1.S1_at	2507.78	P	2856.71	P	2152.41	P	Ssc.2642.1.S1_at	2335.29	P	2651.79	P	3224.06	P
Ssc.16956.1.A1_at	3638.4	P	3260.48	P	3576.98	P	Ssc.3162.1.S1_at	1297.07	P	1394.17	P	2072.15	P
Ssc.15605.2.S1_at	2651.84	P	2941.82	P	2826.46	P	Ssc.7870.2.S2_at	1242.43	P	876.47	P	2793.73	P
Ssc.3952.1.S1_at	1759.64	P	1444.83	P	1590.82	P	Ssc.7870.2.S1_at	2916.22	P	2228.14	P	5168.92	P
Ssc.4601.1.A1_at	1150.9	P	1481.56	P	1377.38	P	Ssc.6418.1.S1_at	351.94	P	783.01	P	652.44	P
Ssc.719.2.A1_at	3130.32	P	2827.22	P	3022.34	P	Ssc.8425.1.S1_at	1397.98	P	2309.28	P	2106.4	P
Ssc.20785.1.A1_at	2345.08	P	1846.09	P	1796.65	P	Ssc.4453.1.S1_at	1377.4	P	1703.38	P	2497.61	P
Ssc.20239.1.A1_at	467.41	P	439.73	P	440.33	P	Ssc.11175.1.S1_at	382.83	P	423.91	P	890	P
Ssc.888.1.A1_at	245.66	P	162.42	P	261.99	P	Ssc.3750.1.S1_at	2498.75	P	2713.13	P	3469.25	P
Ssc.20590.1.A1_at	1778.14	P	2119.56	P	1864.7	P	Ssc.11245.1.S1_at	642.86	P	655.38	P	946.9	P
Ssc.9449.1.A1_at	48.87	P	55.61	P	38.59	P	Ssc.11098.1.S1_at	1381.02	P	1793.65	P	2885.86	P
Ssc.7591.1.A1_at	3029.43	P	3637.56	P	3088.77	P	Ssc.2710.1.S1_at	791.24	P	1079.24	P	1245.23	P
Ssc.12546.1.A1_at	1997.72	P	2938.74	P	2639.59	P	Ssc.1669.1.S1_at	1024.2	P	1158.96	P	1819.87	P
Ssc.9718.1.A1_at	478.93	P	875.64	P	580.81	P	Ssc.5458.1.S1_at	123.01	P	224.85	P	529.71	P
Ssc.3226.1.A1_at	1228.29	P	1328.81	P	1163.48	P	Ssc.3971.1.S1_at	892.26	P	1268.34	P	1346.62	P
Ssc.3409.1.A1_at	1660.98	P	1772.58	P	1830.41	P	Ssc.5050.1.S1_at	240.25	P	335.89	P	396.04	P
Ssc.21860.3.A1_at	414.05	P	488.36	P	413.43	P	Ssc.9655.1.A1_at	4988.88	P	4692.56	P	7031.1	P
Ssc.21604.1.A1_at	2894.65	P	2923.13	P	3053.84	P	Ssc.1133.1.S1_at	4670.74	P	5419.37	P	6910.85	P
Ssc.17286.1.A1_at	1010.18	P	1902.2	P	794.23	P	Ssc.16835.1.S1_at	630.9	P	682.24	P	1004.19	P
Ssc.6690.1.S1_at	1211.95	P	1525.19	P	1365.16	P	Ssc.12478.1.S1_at	599.99	P	813.73	P	902.59	P
Ssc.9796.1.A1_at	133.41	P	154.53	P	150.41	P	Ssc.16563.1.S1_at	806.06	P	836.7	P	2107.29	P
Ssc.4589.1.S1_at	3383.8	P	3938.36	P	3856.01	P	Ssc.2571.1.S1_at	273.91	P	610.74	P	378.8	P
Ssc.1037.1.S1_at	9324.25	P	10319.8	P	9770.02	P	Ssc.1225.1.S1_at	1651.21	P	1355.99	P	1977.36	P
Ssc.20716.1.S1_at	1340.76	P	1557.84	P	1367.8	P	Ssc.1819.1.S1_at	137.89	P	212.2	P	298.04	P
Ssc.1160.1.S1_at	2072.94	P	1828.91	P	2045.58	P	Ssc.5525.1.S1_at	1762.54	P	1485.5	P	2491.92	P
Ssc.17315.1.S1_at	2062.53	P	1778.38	P	1716.45	P	Ssc.12809.3.S1_at	793.73	P	1454.77	P	1203.53	P
Ssc.17317.1.S1_at	1178.46	P	879.56	P	1200.83	P	Ssc.19634.1.S1_at	432.25	P	548.26	P	770.92	P
Ssc.17815.1.S1_at	10861.8	P	12001.9	P	12188.2	P	Ssc.10955.1.S1_at	750.07	P	1087.08	P	1485.21	P
Ssc.1750.1.S1_at	1110.32	P	960.96	P	1232.44	P	Ssc.18308.1.A1_at	1855.05	P	1529.81	P	3292.28	P
Ssc.1710.1.S1_at	1423.9	P	1371.96	P	1369.01	P	Ssc.18308.1.A2_at	558.5	P	453.99	P	983.96	P
Ssc.5680.1.S1_at	524.55	P	693.28	P	635.5	P	Ssc.7469.1.S1_at	323.62	P	177.51	P	499.29	P
Ssc.6121.1.S1_at	368.6	P	360.73	P	366.72	P	Ssc.16706.1.S1_at	416.09	P	482.19	P	570.47	P
Ssc.4848.1.S1_at	173.04	P	252.86	P	330.29	P	Ssc.2017.1.S1_at	224.74	P	289.05	P	1872.21	P
Ssc.23230.1.S1_at	889.41	P	1097.42	P	965.9	P	Ssc.1310.1.S1_at	32.95	P	43.42	P	145.03	P
Ssc.4474.1.S1_at	3415.52	P	3244.57	P	3271.09	P	Ssc.14003.4.S1_at	409.32	P	454.21	P	1286.94	P
Ssc.1933.1.S1_at	520.37	P	479.76	P	225.25	P	Ssc.4068.1.S1_at	1697.69	P	1389.59	P	2501.16	P
Ssc.16210.2.A1_at	2893.75	P	3064.93	P	3154.26	P	Ssc.7670.1.S1_at	425.35	P	662.81	P	639.26	P
Ssc.4764.1.S1_at	2560.77	P	2828.56	P	2789.63	P	Ssc.3413.1.S1_at	426.23	P	457.7	P	672.62	P
Ssc.6826.1.S1_at	2419.81	P	2408.44	P	2244.56	P	Ssc.2548.1.S1_at	688.6	P	402.35	P	875.33	P
Ssc.17278.1.S1_at	2199.44	P	1894.16	P	2149.22	P	Ssc.12661.1.A1_at	2419.7	P	2297.71	P	3769	P
Ssc.16436.1.S1_at	912.58	P	1011.7	P	916.63	P	Ssc.6808.1.S1_at	329.48	P	262.9	P	556.51	P
Ssc.18323.1.S1_at	3122.9	P	3808.14	P	3003.05	P	Ssc.5129.1.S1_at	447.84	P	317.03	P	1041.56	P
Ssc.14460.1.S1_at	3606.98	P	4010.97	P	3964.46	P	Ssc.19257.1.S1_at	332.78	P	457.41	P	999.11	P
Ssc.7247.1.S1_at	5008.13	P	5519.87	P	5047.62	P	Ssc.21101.1.S1_at	1889.22	P	1258.73	P	1630.43	P
Ssc.4493.1.S1_at	11636.6	P	11968	P	11996.8	P	Ssc.2617.1.S1_at	734.77	P	766.24	P	1122.07	P
Ssc.2392.1.A1_at	1728.63	P	1221.72	P	1484.86	P	Ssc.23006.1.S1_at	1065.66	P	1499.46	P	1864.63	P
Ssc.8428.1.S1_at	3754.34	P	3247.45	P	3606.57	P	Ssc.16907.1.A1_at	260.63	P	209.89	P	261.03	P
Ssc.1228.1.S1_at	1634.65	P	2383.06	P	1528.95	P	Ssc.14041.1.S1_at	970.91	P	538.9	P	1215.19	P
Ssc.10963.1.A1_at	1181.18	P	1219.17	P	1356.53	P	Ssc.3881.1.S1_at	668.61	P	723.07	P	1048.78	P
Ssc.1875.1.S1_at	1042.22	P	1281.44	P	1231.66	P	Ssc.20231.1.S1_at	2201.9	P	2207.03	P	3163.48	P
Ssc.5181.1.S1_at	7895.21	P	7650.84	P	8108.94	P	Ssc.12229.1.S1_at	1799.86	P	1485.7	P	2343.6	P
Ssc.4395.1.S1_at	1467.67	P	1510.55	P	1445.36	P	Ssc.1876.1.S1_at	41.04	P	37.75	A	40.29	P
Ssc.2836.1.S1_at	2694.78	P	3564.25	P	2427.65	P	Ssc.11785.1.A1_at	2586.14	P	1553.12	P	3009.23	P
Ssc.2586.1.S1_at	4460.19	P	3791.2	P	4413.5	P	Ssc.6947.1.S1_at	4690.75	P	5023.67	P	6591.24	P
Ssc.4404.1.S1_at	660.71	P	576.82	P	626.46	P	Ssc.16111.2.S1_at	183.65	P	256.71	P	319.23	P
Ssc.1543.1.A1_at	736.47	P	707.98	P	727.73	P	Ssc.871.1.S1_at	3451.86	P	3384.51	P	4668.69	P
Ssc.6698.1.S1_at	3737.19	P	4074.41	P	3867.51	P	Ssc.7555.1.S1_at	390.97	P	473.55	P	1046.05	P
Ssc.15721.1.S1_at	1202.75	P	1278.73	P	1109.07	P	Ssc.16810.1.S1_at	109.48	P	89.16	P	163.15	P
Ssc.2418.1.A1_at	684.58	P	531.59	P	560.46	P	Ssc.3828.1.S1_at	752.01	P	1131.04	P	622.93	P
Ssc.6050.1.A1_at	386.34	P	467.53	P	406.16	P	Ssc.11247.1.A1_at	982.09	P	1419.06	P	1686.72	P
Ssc.16686.1.A1_at	623.72	P	637.56	P	581.3	P	Ssc.3274.1.S1_at	968.51	P	1420.94	P	1784.02	P
Ssc.986.1.A1_at	4699.06	P	4256.1	P	4625.78	P	Ssc.5474.1.S1_at	675.23	P	640.3	P	928.03	P
Ssc.6936.1.S1_at	4139.58	P	4618.37	P	4273.77	P	Ssc.19937.1.S1_at	1147.52	P	652.58	P	1333.79	P
Ssc.4104.1.S1_at	974.23	P	1377.64	P	648.41	P	Ssc.6727.1.S1_at	1401.66	P	1517.29	P	2130.2	P
Ssc.15662.1.S1_at	2505.43	P	2466.68	P	2549.7	P	Ssc.1912.1.S1_at	365.22	P	259.92	P	635.4	P
Ssc.2894.1.S1_at	122.16	P	109.43	P	108.3	P	Ssc.1593.1.S1_at	1000.44	P	554.61	P	1253.42	P
Ssc.9576.1.S1_at	4235.41	P	4368.27	P	4402.3	P	Ssc.1350.1.S1_at	565.71	P	676.9	P	1163.03	P
Ssc.9412.1.S1_at	1601.2	P	1414.9	P	1659.37	P	Ssc.5538.1.S1_at	5.39	A	24.37	P	23.78	P
Ssc.6370.1.S1_at	530.02	P	549.2	P	513.67	P	Ssc.11053.1.S1_at	899.81	P	1006.65	P	1985.58	P
Ssc.24368.1.S1_at	3588.51	P	3508.74	P	3732.39	P	Ssc.6193.1.A1_at	724.94	P	573.33	P	1139.68	P
Ssc.6355.1.S1_at	1861.78	P	1832.98	P	1904.26	P	Ssc.6830.1.A1_at	1883.13	P	1550.71	P	3424.34	P
Ssc.1798.1.S1_at	698.33	P	1410.39	P	475.37	P	Ssc.6643.1.A1_at	134.54	P	343.44	P	340.47	P
Ssc.8874.1.A1_at	1696.38	P	1566.06	P	1607.03	P	Ssc.1502.1.S1_at	667.99	P	706.55	P	988.3	P
Ssc.5440.1.A1_at	2220.08	P	2299.18	P	2125.74	P	Ssc.19440.1.S1_at	216.49	P	271.35	P	380.42	P
Ssc.13585.7.S1_a_at	4731.56	P	4506.67	P	4551.39	P	Ssc.17453.1.S1_at	657.99	P	382.81	P	997.84	P
Ssc.11450.1.S1_at	2681.39	P	1827.92	P	2715.44	P	Ssc.5019.1.S1_at	240.61	P	269.11	P	655.61	P
Ssc.23772.1.S1_at	554.78	P	589.05	P	601.8	P	Ssc.4344.1.A1_at	30.8	P	23.2	A	45.14	A
Ssc.5119.1.S1_at	893.95	P	797.31	P	812.22	P	Ssc.4520.1.S1_at	1785.1	P	1830.6	P	2665.9	P
Ssc.3518.1.S1_at	1976.56	P	1955.35	P	2042.22	P	Ssc.6754.1.A1_at	1418.05	P	1277.56	P	2619.61	P
Ssc.7680.1.S1_at	1160.54	P	1069.18	P	1099.2	P	Ssc.4603.1.A1_at	665.14	P	791.95	P	1400.66	P
Ssc.3040.1.S1_at	1707.06	P	1435.94	P	1500.81	P	Ssc.6833.1.S1_at	1565.29	P	1446.03	P	3637	P
Ssc.2422.1.S1_at	1026.09	P	1166.3	P	1078.69	P	Ssc.1598.1.S1_at	242.49	P	230.21	P	324.45	P
Ssc.4188.1.S1_at	175.92	P	209.52	P	167.49	P	Ssc.1630.1.S1_at	222.35	P	347.19	P	243.82	P
Ssc.4013.1.A1_at	3244.97	P	2804.84	P	2901.15	P	Ssc.14003.5.S1_at	476.35	P	261.99	P	740.91	P
Ssc.1227.1.A1_at	1682.87	P	1811.36	P	1673.57	P	Ssc.1111.1.S1_at	2506.32	P	2932.48	P	4228.68	P
Ssc.19917.1.S1_at	2570.79	P	2354.64	P	2409.96	P	Ssc.20303.1.S1_at	115.1	P	116.4	P	184.76	P
Ssc.1833.1.A1_at	2428.06	P	2059.36	P	2338.75	P	Ssc.15581.1.S1_at	833.09	P	1433.94	P	1515.41	P
Ssc.21747.1.A1_at	1246.24	P	1102.11	P	1266.07	P	Ssc.10494.1.S1_at	410.74	P	321.85	P	465.33	P
Ssc.21784.1.A1_at	2265.18	P	2485.01	P	2274.67	P	Ssc.5041.1.A1_at	494.73	P	453.74	P	602.71	P
Ssc.22018.1.S1_at	1013.13	P	1145.81	P	819.74	P	Ssc.16984.1.S1_at	111.87	P	41.91	P	173.32	P
Ssc.6651.1.S1_at	3644.3	P	3531.18	P	3809.37	P	Ssc.7247.2.A1_at	2178.13	P	2017.68	P	2841.56	P
Ssc.6123.1.S1_at	2671.16	P	2637.41	P	2854.26	P	Ssc.3638.1.S1_at	913.1	P	1219.28	P	2243.39	P
Ssc.11168.1.A1_at	1942.22	P	1395.07	P	1736.32	P	Ssc.4874.1.S1_at	641.73	P	744.33	P	1042.37	P
Ssc.11014.1.S1_at	463.45	P	470.35	P	512.73	P	Ssc.1467.1.S1_at	287.44	P	219.45	P	349.02	P
Ssc.18285.1.S1_at	816.5	P	802.09	P	830.05	P	Ssc.3106.1.S1_at	2866.22	P	2920.69	P	2821.6	P
Ssc.1499.1.S1_at	1140.99	P	1144.62	P	1138.35	P	Ssc.5805.1.A1_at	1598.7	P	1585.33	P	3229.53	P
Ssc.7106.1.S1_at	49.15	P	37.74	P	61.33	P	Ssc.2551.1.A1_at	2715.49	P	1949.6	P	3335.19	P
Ssc.16668.1.S1_at	738.89	P	694.27	P	741.81	P	Ssc.4125.1.A1_at	204.71	P	217.32	P	320.95	P
Ssc.6225.1.S1_at	2635.37	P	2781.85	P	2744.8	P	Ssc.8907.1.A1_at	739.15	P	887.49	P	1797.36	P
Ssc.11008.1.S1_at	5607.18	P	5527.52	P	5549.63	P	Ssc.10918.1.A1_at	105.96	P	94.47	P	226.3	P
Ssc.1030.1.S1_at	3009.57	P	3224.44	P	3118.85	P	Ssc.2892.1.A1_at	140.38	P	114.85	P	203.28	P
Ssc.4307.1.A1_at	381.06	P	482.62	P	382.01	P	Ssc.4847.1.S1_at	766.27	P	1237.95	P	1464.19	P
Ssc.15736.2.A1_at	589.34	P	654.46	P	482.83	P	Ssc.20060.1.A1_at	3449.25	P	2622.26	P	4108.75	P
Ssc.2756.1.A1_at	1049.2	P	891.19	P	1057.67	P	Ssc.17312.1.A1_at	5433.88	P	2773.39	P	4955.42	P
Ssc.10863.1.A1_at	858.15	P	855.94	P	807.66	P	Ssc.3331.1.A1_at	4831.15	P	3949.97	P	7464.13	P
Ssc.11107.1.S1_at	1645.59	P	1766.9	P	2000.02	P	Ssc.1461.1.S1_at	3261.59	P	3838.02	P	5173.11	P
Ssc.11159.1.A1_at	3006.38	P	2912.18	P	2780.5	P	Ssc.1208.1.A1_at	824.03	P	746.91	P	1072.75	P
Ssc.11159.1.A2_at	2756.67	P	2786.3	P	2846.75	P	Ssc.12008.1.A1_at	1902.8	P	1375.14	P	2956.49	P
Ssc.2977.1.S1_at	4723.54	P	4549.79	P	4936.37	P	Ssc.6521.1.S1_at	2993.73	P	2129.4	P	3719.04	P
Ssc.3825.1.S1_at	25.58	P	24.63	P	26.48	P	Ssc.1948.1.S1_at	1391.2	P	1280.99	P	3059.49	P
Ssc.4666.1.A1_at	1858.38	P	1710.05	P	1635.17	P	Ssc.6424.1.A1_at	479.99	P	418.54	P	783.74	P
Ssc.8153.1.A1_at	124.72	P	129.15	P	131.02	P	Ssc.1924.1.S1_at	282.51	P	322.35	P	327.13	P
Ssc.8770.1.A1_at	1278.31	P	1341.45	P	1244.47	P	Ssc.15656.1.S1_at	1109.71	P	998.72	P	1733.97	P
Ssc.5627.1.S1_at	1439.26	P	1300.35	P	1559.18	P	Ssc.6570.1.S1_at	244.03	P	278.65	P	313.26	P
Ssc.3629.1.S1_at	462.83	P	505.13	P	498.14	P	Ssc.2911.1.A1_at	478.74	P	389.31	P	978.04	P
Ssc.3447.1.S1_at	441.76	P	449.69	P	388.97	P	Ssc.20059.1.S1_at	145.85	P	114.91	P	212.59	P
Ssc.18175.1.A1_at	747.01	P	582.34	P	1016.97	P	Ssc.19512.1.S1_at	748.03	P	642.48	P	1068.61	P
Ssc.8729.1.A1_at	1196.36	P	1363.51	P	1156.7	P	Ssc.3115.1.S1_at	562.66	P	500.85	P	389.81	P
Ssc.816.1.S1_at	2530.59	P	2590.92	P	2721.42	P	Ssc.1763.1.A1_at	802.41	P	676.92	P	1703.98	P
Ssc.1362.1.S1_at	1273.78	P	1345.58	P	1511.31	P	Ssc.4641.1.A1_at	297.87	P	229.44	P	833.52	P
Ssc.6708.1.A1_at	1343.76	P	1602.76	P	1420.13	P	Ssc.6488.1.S1_at	102.06	P	95.79	P	149.58	P
Ssc.12177.1.A1_at	651.5	P	502.08	P	1164.99	P	Ssc.15604.1.S1_at	4389.68	P	3798.19	P	5702.3	P
Ssc.11012.1.A1_at	134.77	P	135.97	P	167.7	P	Ssc.7708.1.S1_at	251.77	P	162.96	P	508.43	P
Ssc.6156.1.A1_at	217.01	P	349.74	P	269.8	P	Ssc.21023.1.S1_at	863.38	P	803.49	P	1633.81	P
Ssc.11161.1.S1_at	3118.01	P	3487.8	P	3560.39	P	Ssc.14096.1.S1_at	592.95	P	594.23	P	1259.96	P
Ssc.4347.1.A1_at	283.85	P	210.81	P	244.87	P	Ssc.3253.1.S1_at	145.39	P	175.47	P	228.68	P
Ssc.1822.1.A1_at	860.44	P	947.83	P	958.05	P	Ssc.3429.1.S1_at	336.75	P	279.4	P	651.47	P
Ssc.1529.1.A1_at	1229.78	P	1814.1	P	1251.92	P	Ssc.6025.2.A1_at	1710.9	P	1962.83	P	2784.76	P
[truncated: 12,233 more rows]
