# Supplementary material for: Transcription analysis on response of porcine alveolar macrophages to Haemophilus parasuis
Source: BMC Genomics. 2012 Feb 13;13:68. doi: 10.1186/1471-2164-13-68 (PMC3296652; doi:10.1186/1471-2164-13-68)
Supplement: Additional file 2 — 575 transcripts that are differentially expressed in PAM following H. parasuis infection. [file 1471-2164-13-68-S2.XLS]

## Sheet: sheet 1
Additional file 2. 575 transcripts that are differentially expressed in PAM
following Haemophilus Parasuis infection. A total of 428 (row 7-434) transcripts have been annotated
based on BLASTX searches. "FC", Fold change, gene expression level following infection compared to
the control. “≥1.33” represents up regulation, “≦0.75” represents down regulation."Score(d)",significance
level of differential expression for a particular gene. "q-value (%)",false discovery rate (FDR). "Gene description", top informative BLASTX hit.
Oligo ID	Fold Change	Gene ID	Score(d)	q-value(%)	Gene description	Symbol
Ssc.8868.1.S1_at	24.5846	NM_001033013.1	7.08398	0	Fc fragment of IgG, low affinity IIb, receptor (CD32b)	FCGR2B
Ssc.204.1.S1_at	18.6747	NM_214423.1	3.74873	0.542033	cytochrome P450 3A29
Ssc.10487.2.A1_at	16.5746	NM_001075430.1	4.90156	0	retinoic acid receptor responder (tazarotene induced) 1 (RARRES1)	RARRES1
Ssc.22075.2.A1_at	15.8511	NM_001112678.1	4.44701	0	selectin L	SELL
Ssc.8375.1.A1_at	15.1145	XM_003135291.1	4.47868	0	Sus scrofa e3 ubiquitin-protein ligase RNF128-like (LOC100515872)
Ssc.18929.1.S1_s_at	14.6104	NM_001076071.1	4.19203	0	ring finger protein 128	RNF128
Ssc.26345.1.S1_at	14.218	XM_001927630.2	3.22333	0.79073	similar to coagulation factor XIII A1 subunit
Ssc.20559.1.A1_at	12.288	NM_214170.1	2.03472	5.75659	CD59 molecule, complement regulatory protein	CD59
Ssc.3547.1.S1_at	12.0474	XM_003133208.1	3.10274	0.993281	similar to Serine protease HTRA1 precursor (L56) (Serine protease 11)
Ssc.6068.1.A1_at	11.5066	NM_001013585.3	3.05511	0.993281	sphingosine-1-phosphate receptor 1	S1PR1
Ssc.657.1.A1_at	10.6694	NM_214214.1	3.61588	0.542033	chemokine (C-C motif) ligand 2	CCL2
Ssc.21607.1.A1_at	10.2812	NM_001168601.1	4.13373	0	hypothetical LOC100190915
Ssc.9114.1.S1_at	10.0473	NM_001166489.1	4.25445	0	STEAP family member 4	STEAP4
Ssc.15335.1.S1_at	9.36559	XM_001171972.1	3.33918	0.79073	similar to KIAA0386
Ssc.26328.1.S1_at	9.33615	NM_001001618.1	6.3079	0	chemokine (C-C motif) receptor 5	CCR5
Ssc.15276.1.S1_at	9.01714	XM_001927304.2	7.03353	0	adipose most abundant gene transcript 2 protein-like
SscAffx.20.1.S1_at	8.66518	NM_001008686.1	5.43596	0	CD3g molecule, gamma (CD3-TCR complex)	CD3G
Ssc.11784.1.S1_at	8.61407	NM_213857.1	5.73095	0	TIMP metallopeptidase inhibitor 1	TIMP1
Ssc.22676.1.S1_at	8.32481	NM_001001623.1	4.97566	0	chemokine (C-X-C motif) receptor 6	CXCR6
Ssc.4984.1.S1_at	8.307	XM_003123950.1	3.34378	0.79073	chemokine (C-X-C motif) ligand 14	CXCL14
Ssc.15749.1.S1_at	7.96801	NM_214088.1	7.08528	0	cyclin D2	CCND2
Ssc.18603.1.A1_at	7.76272	XM_003130426.1	4.08841	0	g0/G1 switch regulatory protein 2-like
Ssc.30519.1.A1_at	7.67339	NM_001123088.1	2.85656	1.3874	chromosome 20 open reading frame 85 ortholog
Ssc.427.1.S1_at	7.55295	BC147858.1	5.95687	0	T-cell receptor delta chain	TRDd
Ssc.3139.1.A1_at	7.30429	NM_001044600.1	4.82845	0	regulator of G-protein signaling 2, 24kDa	RGS2
Ssc.11992.1.A1_at	7.03858	NM_213971.1	3.58316	0.542033	clusterin	CLU
Ssc.14282.1.A1_at	6.96019	NM_032832.5	5.2532	0	low density lipoprotein receptor-related protein 11	LRP11
Ssc.6676.1.S1_at	6.95319	XM_003129351.1	3.22655	0.79073	placenta-specific gene 8 protein-like	PLAC8
Ssc.26709.1.S1_at	6.34671	XM_003131063.1	3.64311	0.542033	G-protein coupled receptor 183-like	GPR183L
Ssc.28673.1.S1_at	6.21512	XM_003133759.1	6.96076	0	chemokine (C-X-C motif) receptor 7	CXCR7
Ssc.12.1.S1_at	5.93528	NM_213992.1	2.90091	0.993281	sulfotransferase family 1E, estrogen-preferring, member 1	SULT1E1
Ssc.5142.1.S1_at	5.87938	XM_003125509.1	3.00459	0.993281	ectonucleotide pyrophosphatase/phosphodiesterase 2	ENPP2
Ssc.26456.1.A1_at	5.80876	XM_002696100.1	4.13105	0	mast cell antigen 32 -like
Ssc.21935.1.S1_at	5.6763	NM_022748.11	3.59921	0.542033	tensin 3	TNS3
Ssc.16186.1.S1_at	5.67163	NM_214227.1	6.72072	0	CD3e molecule, epsilon (CD3-TCR complex)	CD3E
Ssc.6028.1.S1_at	5.59099	XM_003126094.1	7.14701	0	putative overexpressed in colon carcinoma 1protein homolog
Ssc.20989.1.A1_at	5.58047	NM_014585.5	2.37221	2.93137	solute carrier family 40 (iron-regulated transporter), member 1	SLC40A1
Ssc.22530.1.S1_at	5.55001	NM_134262.2	3.6123	0.542033	RAR-related orphan receptor A	RORA
Ssc.30472.1.A1_at	5.41376	XM_003132068.1	3.65777	0.542033	DNA-binding protein SATB1-like
Ssc.23658.1.S1_at	5.38461	XM_003123984.1	2.95288	0.993281	plasma cell-induced resident endoplasmic reticulum protein-like
Ssc.6928.1.A1_at	5.3168	XM_001143308.1	2.5398	2.12996	aldehyde dehydrogenase 1 family, member A1	ALDH1A1
Ssc.1291.1.A1_at	5.30525	NM_001123091.1	4.93562	0	caveolin 2	CAV2
Ssc.23014.1.S1_at	5.12017	XM_001929560.1	9.15365	0	similar to Protein S100-A4 (S100 calcium-binding protein A4) (Metastasin) (Protein Mts1) (Placental calcium-binding protein) (Calvasculin)	S100A4
Ssc.12540.2.A1_at	5.09293	XM_003126820.1	5.3507	0	genetic suppressor element 1-like
Ssc.6948.1.A1_at	5.04892	XM_001926040.2	3.68483	0.542033	similar to neuroserpin
Ssc.15871.1.S1_a_at	5.03424	NM_213813.1	5.07235	0	killer cell lectin-like receptor subfamily K, member 1	KLRK1
Ssc.19619.1.S1_at	5.01134	NM_001143713.1	5.72837	0	lymphocyte-specific protein tyrosine kinase	LCK
Ssc.383.1.S1_at	5.0098	NM_213792.1	3.34437	0.79073	HOP homeobox	HOPX
Ssc.7552.1.A1_at	4.98038	NM_001123200.1	5.71385	0	testis derived transcript	TES
Ssc.17243.1.S1_at	4.89035	NM_214339.1	3.86398	0.542033	DnaJ (Hsp40) homolog, subfamily A, member 4	DNAJA4
Ssc.13637.1.A1_at	4.84321	XR_023499.1	4.73702	0	protein kinase C, alpha	PRKCA
Ssc.25976.1.S1_at	4.80927	NM_001143693.1	3.45816	0.79073	granzyme H (cathepsin G-like 2, protein h-CCPX)	GZMH
Ssc.11075.11.S1_x_at	4.73404	BC073930.1	5.3609	0	T cell receptor beta variable 19
Ssc.4152.1.A1_at	4.72742	AB115919.1	2.82631	1.3874	aldo-keto reductase family 1, member C4 (chlordecone reductase; 3-alpha hydroxysteroid dehydrogenase, type I; dihydrodiol dehydrogenase 4)	AKR1C4
Ssc.23793.1.S1_at	4.68008	NM_213776.1	4.57635	0	CD2 molecule	CD2
Ssc.4104.1.S1_at	4.6739	XM_001925275.2	4.7467	0	similar to DNA-damage-inducible transcript 4 protein (Protein regulated in development and DNA damage response 1) (REDD-1) (HIF-1 responsive protein RTP801)	DDIT4
Ssc.5548.1.A1_at	4.65127	XM_003123729.1	2.74685	1.77653	lipoma HMGIC fusion partner-like 2 protein-like	LHFPL2
Ssc.23489.1.S1_at	4.6385	NM_001001907.1	5.01875	0	CD8a molecule	CD8A
Ssc.181.1.S1_s_at	4.59553	X63680.1	3.8081	0.542033	T cell receptor gamma C4
Ssc.7721.1.A1_at	4.57497	XM_001925936.2	6.70363	0	plastin 3	PLS3
Ssc.15942.3.S1_x_at	4.57125	U38210.1|SSU38210	2.47937	2.29393	immunoglobulin VDJ region
Ssc.16506.1.A1_at	4.54316	NM_175773.2	2.9089	0.993281	immunoglobulin J polypeptide, linker protein for immunoglobulin alpha and mu polypeptides	IGJ
Ssc.19596.2.S1_at	4.53258	NM_017839.4	2.92434	0.993281	lysophosphatidylcholine acyltransferase 2	LPCAT2
Ssc.9617.1.A1_at	4.46117	XM_002817450.1	5.27742	0	pleiomorphic adenoma gene-like 1
Ssc.8442.1.A1_at	4.43644	XM_003133454.1	4.47549	0	STE20/SPS1-related proline-alanine-rich protein kinase-like
Ssc.4632.1.A1_at	4.42049	XM_002697002.1	4.51013	0	Rho guanine nucleotide exchange factor (GEF) 3	ARHGEF3
Ssc.3968.1.S1_at	4.39307	NM_213947.1	3.68159	0.542033	Epididymal secretory protein E4
Ssc.16227.1.S1_at	4.39059	X85431.1	3.36851	0.79073	NK-lysin
Ssc.11162.1.S1_at	4.34647	NM_213942.1	3.89439	0.542033	complement component 4 binding protein, alpha	C4BPA
Ssc.12842.1.S1_at	4.30116	NM_214438.2	4.25464	0	caveolin 1	CAV1
Ssc.30302.1.A1_at	4.28885	XM_003133986.1	2.69937	1.90479	hypothetical protein LOC100523871
Ssc.11076.1.S1_at	4.26108	XM_001928302.2	2.63091	2.02141	similar to serine dehydratase
Ssc.26248.1.A1_at	4.2416	XM_003130022.1	2.17302	3.76387	sperm surface protein Sp17-like
Ssc.26009.1.S1_at	4.23236	XM_001927929.2	2.15837	3.76387	guanylate binding protein 4
Ssc.17325.1.S1_at	4.22671	XM_003121326.1	2.9572	0.993281	hypothetical protein LOC100519934
Ssc.19211.1.S1_at	4.20575	XM_003128017.1	3.88815	0.542033	cytochrome P450 4B1-like
Ssc.23516.1.S1_at	4.18837	XM_003132068.1	3.56615	0.542033	DNA-binding protein SATB1-like
Ssc.983.1.S1_at	4.16069	XM_003126517.1	3.4561	0.79073	complement component 1, r subcomponent	C1R
Ssc.773.1.S1_at	4.11977	XM_003128209.1	2.68655	1.90479	similar to histone cluster 1, H2bd	LOC100129474
Ssc.16671.1.S1_at	4.11092	XM_001111447.2	4.87967	0	transforming growth factor, beta-induced, 68kDa
Ssc.16039.1.S1_at	4.07442	XM_002923393.1	2.34425	2.93137	regulator of G-protein signaling 1	RGS1
Ssc.799.1.S1_at	4.06782	XM_003129590.1	2.34416	2.93137	leucine-rich repeat-containing protein 51-like
Ssc.8562.3.A1_at	4.04567	BC113279.1	2.4686	2.29393	connective tissue growth factor	CTGF
Ssc.777.1.S1_at	4.03372	NM_214248.1	2.41143	2.36208	hydroxysteroid (11-beta) dehydrogenase 1	HSD11B1
Ssc.20175.1.S1_at	4.01591	NM_000875.3	4.1238	0	insulin-like growth factor 1 receptor	IGF-IR
Ssc.11108.1.A1_at	4.00854	NM_001101156.1	3.59393	0.542033	peripheral myelin protein 22	PMP22
Ssc.30896.1.A1_at	4.007	XM_003125957.1	2.00082	6.90717	RIB43A-like with coiled-coils protein 2-like
Ssc.31108.1.A1_at	3.98953	XM_003135101.1	5.0624	0	eukaryotic peptide chain release factor GTP-binding subunit ERF3B-like
Ssc.30833.1.S1_at	3.98479	NM_001009579.1	5.92778	0	chemokine (C-C motif) ligand 3-like 1	CCL3L1
Ssc.9586.1.S1_at	3.97766	XM_003133552.1	3.40001	0.79073	serum deprivation response	SDPR
Ssc.19946.1.S1_at	3.90885	XR_116284.1	2.34546	2.93137	hypothetical LOC100514073
Ssc.11075.3.S1_a_at	3.89326	AB079517.1	4.94834	0	Sus scrofa T cell receptor beta-chain mRNA C-beta-2 region
Ssc.24901.1.A1_at	3.87515	XM_001925248.2	4.96985	0	SAM domain and HD domain 1	SAMHD1
Ssc.1396.1.S1_at	3.87369	NM_017694.3	5.19748	0	major facilitator superfamily domain containing 6	MFSD6
Ssc.6050.1.A1_at	3.8733	NM_174571.3	3.9664	0.542033	platelet/endothelial cell adhesion molecule	PECAM1
Ssc.9560.1.S1_at	3.87301	XM_003133190.1	6.54273	0	actin binding LIM protein 1	ABLIM1
Ssc.4848.1.S1_at	3.83085	XM_003125902.1	4.96572	0	calponin 3, acidic	CNN3
Ssc.19182.1.A1_at	3.77205	XM_003127865.1	3.90096	0.542033	ankyrin repeat domain-containing protein 29-like
Ssc.5337.1.S1_at	3.76912	BC080847.1	5.05836	0	ArfGAP with SH3 domain, ankyrin repeat and PH domain 2	ASAP2
Ssc.29575.1.A1_at	3.75578	AK230630.1	3.55801	0.542033	vanin 2	VNN2
Ssc.271.1.A1_at	3.74316	NM_213815.1	3.38191	0.79073	CD55 molecule, decay accelerating factor for complement (Cromer blood group)	CD55
Ssc.26303.1.A1_at	3.7327	XM_001925781.2	4.55408	0	ADAM metallopeptidase domain 8	ADAM8
Ssc.21563.1.A1_at	3.70949	XR_116085.1	2.70778	1.90479	hypothetical LOC100525934
Ssc.15926.1.S1_at	3.68267	NM_214148.1	2.91464	0.993281	epithelial chloride channel protein
Ssc.21870.2.S1_a_at	3.6468	XM_003124683.1	4.13906	0	hemoglobin subunit mu-like	HBM
Ssc.3671.3.A1_at	3.60643	XM_003122523.1	4.49762	0	cathepsin W-like	CTSW
Ssc.575.1.S1_at	3.58187	NM_214209	3.46881	0.79073	uteroferrin
Ssc.7538.1.S1_at	3.56737	NM_001163060.1	3.83747	0.542033	cadherin 1, type 1, E-cadherin (epithelial)	CDH1
Ssc.10884.1.A1_at	3.5213	XM_001929212.1	3.71375	0.542033	similar to interferon activated gene 203	IFI203
Ssc.27029.1.S1_at	3.50456	XM_003132589.1	2.91421	0.993281	coiled-coil domain-containing protein 50-like	CCDC50
Ssc.18948.1.S1_at	3.49669	XM_003122938.1	4.57727	0	serum amyloid A protein-like	SAAL1
Ssc.9299.1.S1_at	3.47712	XM_615192.3	3.75014	0.542033	zinc finger E-box binding homeobox 1	ZEB1
Ssc.10583.1.A2_at	3.47473	NM_001004031.1	4.11904	0	destrin	DSTN
Ssc.883.1.S1_a_at	3.4739	AK239977.1	2.11207	4.65826	guanylate binding protein 2, interferon-inducible	GBP2
Ssc.30877.1.S1_at	3.39126	XM_003129904.1	2.79885	1.77653	junctional adhesion molecule-like
SscAffx.9.1.S1_at	3.37439	NM_001005152.2	3.02243	0.993281	fibrinogen-like 2	FGL2
Ssc.5145.1.S1_a_at	3.37406	NM_213766.1	2.46306	2.29393	heat shock protein 70.2	LOC679653
Ssc.5022.1.A1_at	3.37225	EF445002.1	2.66149	2.02141	Homo sapiens nicotinamide N-methyltransferase (NNMT) gene
Ssc.7146.1.A1_at	3.36647	XM_003122054.1	2.36239	2.93137	ATP-binding cassette, sub-family A (ABC1), member 1	ABCA1
Ssc.8617.1.A1_at	3.35965	XM_001924280.2	2.59566	2.02141	syntrophin, beta 1	SNTB1
Ssc.6788.1.A1_at	3.35086	XM_003133343.1	3.10135	0.993281	sorbin and SH3 domain-containing protein 2-like	SORBS2
Ssc.1228.1.S1_at	3.34118	XM_001379350.1	5.01583	0	similar to Myristoylated alanine-rich C-kinase substrate (MARCKS) (Protein kinase C substrate 80 kDa protein)
Ssc.9818.1.A1_at	3.30034	XM_001108209.1	5.41899	0	major facilitator superfamily domain containing 6
Ssc.20006.1.S1_at	3.29635	NM_213765.1	3.71751	0.542033	sulfotransferase family, cytosolic, 1A, phenol-preferring, member 1	SULT1A1
Ssc.23797.1.S1_at	3.27737	NM_213779.1	4.83882	0	chemokine (C-C motif) ligand 4	CCL4
Ssc.10232.1.A1_at	3.22172	XM_001929076.2	3.9234	0.542033	myosin regulatory light chain interacting protein	MYLIP
Ssc.17186.2.S1_at	3.14088	XM_517274.2	5.67275	0	insulin-like growth factor binding protein 7	IGFBP7
Ssc.1407.1.A1_at	3.13533	NM_001198656.1	2.74383	1.77653	A kinase (PRKA) anchor protein 2	AKAP2
Ssc.2011.1.A1_at	3.1197	XM_003121850.1	3.33254	0.79073	protein kinase C theta	PRKCQ
Ssc.25584.1.S1_at	3.11114	XM_001925140.2	2.55434	2.12996	choline transporter-like protein 1-like
Ssc.23505.1.S1_at	3.1068	NM_001001640.1	3.40159	0.79073	monoamine oxidase A	MAOA
Ssc.10430.1.A1_at	3.08549	XM_001925357.2	2.231	3.60743	bifunctional 3'-phosphoadenosine 5'-phosphosulfate synthase 2-like	PAPSS2
Ssc.2543.1.S1_at	3.07854	NM_014767.2	4.18381	0	sparc/osteonectin, cwcv and kazal-like domains proteoglycan (testican) 2	SPOCK2
Ssc.17313.1.A1_at	3.06858	XM_003134653.1	2.63617	2.02141	caldesmon-like
Ssc.21139.2.S1_at	3.05305	NM_001198923.1	3.6366	0.542033	chloride intracellular channel 5	CLIC5
Ssc.2564.1.A1_at	3.05022	NM_001161639.1	3.2315	0.79073	mal, T-cell differentiation protein 2	MAL2
Ssc.11074.1.S1_at	3.04994	XM_003122985.1	3.69314	0.542033	complement factor D	CFD
Ssc.9666.1.S1_at	3.03557	NM_001097517.1	3.19379	0.79073	BTG family, member 3	BTG3
Ssc.19482.1.A1_at	3.02872	BX648675.1	2.82695	1.3874	ATPase, aminophospholipid transporter (APLT), class I, type 8A, member 1	ATP8A1
Ssc.8895.1.S1_at	3.02857	XM_001488368.2	2.45724	2.36208	similar to Serpin B6 (Placental thrombin inhibitor) (Cytoplasmic antiproteinase) (CAP) (Proteinase inhibitor 6) (PI-6)
Ssc.11070.1.S1_at	3.00837	U03780.1|SSU03780	2.10866	4.65826	Ig gamma 2b chain constant region
Ssc.17621.1.S1_at	2.9961	XM_001928901.2	4.51767	0	cAMP-dependent 3',5'-cyclic phosphodiesterase 7A
Ssc.8725.1.A1_at	2.98986	XM_001102981.2	4.08855	0	B-cell CLL/lymphoma 11B (zinc finger protein)	BCL11B
Ssc.15277.1.S1_at	2.9713	AK234043.1	3.52269	0.542033	lymphotoxin beta	LTB
Ssc.24021.1.S1_at	2.93876	NM_001038158.1	2.03862	5.75659	myeloid leukemia factor 1	MLF1
Ssc.13360.1.A1_at	2.91332	XM_001161010.1	2.93137	0.993281	AF4/FMR2 family, member 3	AFF3
Ssc.17573.1.S1_at	2.89774	NM_214055.1	2.60136	2.02141	interleukin 1, beta	IL1B
Ssc.810.1.S1_at	2.89681	XM_003129092.1	2.65492	2.02141	scavenger receptor class B member 2	SCARB2
Ssc.30474.1.A1_at	2.89621	XM_001928914.2	2.28853	2.98278	uncharacterized protein C15orf26-like
Ssc.1696.1.A1_at	2.88779	XM_002685354.1	4.0678	0.542033	similar to Formin-like protein 2 (Formin homology 2 domain-containing protein 2)
Ssc.5333.1.S1_at	2.87644	XM_003128028.1	2.42509	2.36208	tetraspanin-1-like	TSPAN1
Ssc.29054.2.S1_at	2.87062	AK234627.1	2.62796	2.02141	guanylate binding protein 1, interferon-inducible, 67kDa	GBP1 (includes EG:2633)
Ssc.1458.3.A1_a_at	2.86969	NM_001031794.1	3.43952	0.79073	secreted protein, acidic, cysteine-rich (osteonectin)	SPARC
Ssc.18577.2.A1_at	2.85333	XM_003130461.1	6.02692	0	dual specificity tyrosine-phosphorylation-regulated kinase 3-like	DYRK3
Ssc.4808.1.S1_at	2.85297	XM_849242.1	2.94216	0.993281	hypothetical protein LOC611562
Ssc.2112.1.S1_at	2.826	XM_002928844.1	3.99002	0.542033	dual specificity protein phosphatase 4	DUSP4
Ssc.373.1.S1_at	2.8238	NM_214116.1	2.75299	1.77653	matrix Gla protein	MGP
Ssc.16453.1.S1_at	2.80293	XM_003131290.1	3.01493	0.993281	LIM domain-containing protein 2-like
Ssc.4978.1.S1_at	2.7985	NM_001097445.2	3.06576	0.993281	CD14 molecule	CD14
Ssc.732.1.S1_at	2.7453	NM_213827.1	2.72021	1.90479	carbonyl reductase 2	CBR2
Ssc.21300.1.S1_at	2.74173	EU660866.2	2.83937	1.3874	Sus scrofa chemokine-like receptor 1 (CMLKR1) gene	CMKLR1
Ssc.13345.1.A1_at	2.72996	XM_003127916.1	3.07415	0.993281	dnaJ homolog subfamily B member 4-like	DNAJB4
Ssc.5192.1.S1_at	2.69899	XM_001925140.2	2.29275	2.98278	choline transporter-like protein 1-like
Ssc.13176.2.S1_at	2.67811	BT025463.1	2.66618	1.90479	coronin, actin binding protein, 1A	CORO1A
Ssc.428.6.S1_a_at	2.67351	AB087992.1	3.51053	0.542033	Sus scrofa TCR-a mRNA for T cell receptor alpha chain
Ssc.16359.2.S1_s_at	2.67195	AK238040	2.02156	5.75659	IgG heavy chain
Ssc.19839.1.S1_at	2.66514	XM_001928079.1	2.60947	2.02141	phosphoserine aminotransferase	PSAT1
Ssc.3706.1.S1_at	2.6473	NM_214127.2	2.85291	1.3874	superoxide dismutase 2, mitochondrial （SOD2）	SOD2
Ssc.30917.1.A1_at	2.62824	NM_006933.4	3.21816	0.79073	solute carrier family 5
Ssc.22030.1.S1_at	2.62145	NM_001129946.1	2.08948	4.65826	chemokine (C-C motif) ligand 5	CCL5
Ssc.2627.2.S1_at	2.59666	XM_003127967.1	2.87951	0.993281	tumor-associated calcium signal transducer 2-like	TACSTD2
Ssc.26770.1.S1_at	2.58559	XM_003134082.1	2.02832	5.75659	hyaluronan mediated motility receptor-like	HMMR
Ssc.26060.1.A1_at	2.57799	XM_003134440.1	2.10182	4.65826	transcription factor MafB-like
Ssc.19181.2.A1_at	2.57543	NM_001034794.1	2.33543	2.98278	proline rich 15-like	PRR15L
Ssc.22287.1.S1_at	2.54297	XM_003132600.1	3.30692	0.79073	protein FAM43A-like
Ssc.19673.1.S1_at	2.53976	AY823637.1	2.85665	1.3874	CD3d molecule, delta (CD3-TCR complex)	CD3D
Ssc.4567.1.A1_at	2.52401	XM_851273.1	3.61981	0.542033	plakophilin 4	PKP4
Ssc.21109.1.S1_a_at	2.49613	NM_001044557.1	2.14336	4.65826	S100 calcium-binding protein A6	S100A6
Ssc.11252.1.S1_at	2.46459	XM_003125032.1	4.50729	0	sepiapterin reductase-like	SPR
Ssc.2790.1.S1_at	2.45911	XM_003131814.1	2.95517	0.993281	nucleoredoxin-like
Ssc.25700.1.S1_at	2.4585	XM_002688119.1	3.19408	0.79073	similar to phosphoinositide-3-kinase adaptor protein 1	PIK3AP1
Ssc.10132.1.S1_at	2.43154	NM_001101264.1	3.44545	0.79073	fermitin family member 2	FERMT2
Ssc.3823.1.A1_at	2.43028	NM_001098517.1	2.71377	1.90479	cell adhesion molecule 1	CADM1
Ssc.5145.2.S1_at	2.41473	XM_002667449.1	2.27556	3.60743	heat shock protein 70.2	LOC679653
Ssc.6330.1.A1_at	2.3909	XM_003124002.1	2.93125	0.993281	ArfGAP with RhoGAP domain, ankyrin repeat and PH domain 3	ARAP3
Ssc.27964.2.S1_at	2.38609	NM_001044567.1	3.86372	0.542033	GATA binding protein 3	GATA3
Ssc.27556.1.S1_at	2.38264	XM_001104234.2	2.95609	0.993281	similar to CG30497-PA, isoform A	LOC681699
Ssc.10611.1.A1_at	2.38132	XM_003130529.1	2.84285	1.3874	regulator of G-protein signaling 7-like	RGS7
Ssc.21714.1.S1_at	2.37372	XM_003126476.1	2.56098	2.12996	protein mago nashi homolog 2-like
Ssc.23343.1.A1_at	2.35521	XM_003134613.1	2.60785	2.02141	ras-related protein Rab-19-like
Ssc.23262.1.A1_s_at	2.34688	XR_116251.1	2.26641	3.60743	hypothetical LOC100521044
Ssc.21179.1.S1_at	2.34572	BC063709.1	5.11161	0	intermediate filament family orphan 2	IFFO2 (includes EG:641315)
Ssc.22020.1.S1_at	2.34279	NM_006996.2	2.03849	5.75659	solute carrier family 19 (thiamine transporter), member 2	SLC19A2
Ssc.5376.1.A1_at	2.33533	AK239043.1	3.72704	0.542033	CD247 molecule	CD247
Ssc.3214.2.S1_at	2.32397	AK234510.1	2.31801	2.98278	Ribonuclease T2	RNASET2
Ssc.1969.1.A1_at	2.31026	NM_001034377.1	3.18479	0.79073	TSC22 domain family, member 1	TSC22D1
Ssc.13870.1.A1_at	2.30338	XM_857692.1	2.64962	2.02141	nuclear receptor subfamily 1, group D, member 2	NR1D2
Ssc.11215.1.S1_at	2.29052	NM_001102133.1	3.60324	0.542033	FERM domain containing 6	FRMD6
Ssc.11242.1.S1_at	2.24048	XM_003134168.1	2.30023	2.98278	lysophosphatidylcholine acyltransferase 1	LPCAT1
Ssc.18913.1.S1_at	2.23124	XM_003124832.1	4.20124	0	hypothetical protein LOC100523544
Ssc.2922.2.A1_at	2.22906	XM_003125884.1	2.3135	2.98278	RNA-binding protein 40-like
Ssc.3799.3.A1_at	2.22671	XM_532815.2	3.44331	0.79073	RNA binding protein with multiple splicing	RBPMS
Ssc.2147.1.A1_at	2.22211	XM_002687659.1	2.65213	2.02141	cytoskeleton-associated protein 4	CKAP4
Ssc.29329.1.A1_at	2.21334	NM_014143.3	2.01576	5.75659	CD274 molecule	CD274
Ssc.6789.1.A1_at	2.2	XM_001927705.2	2.76739	1.77653	similar to protein kinase, interferon-inducible double stranded RNA dependent activator	PRKRA
Ssc.4939.2.S1_at	2.19659	NM_001143710.1	2.71769	1.90479	granzyme B (granzyme 2, cytotoxic T-lymphocyte-associated serine esterase 1)	GZMB
Ssc.23404.1.S1_at	2.19598	AY459537.2	2.30718	2.98278	lymphocyte antigen 86	LY86
Ssc.4900.2.S1_at	2.19125	XM_003125245.1	3.43887	0.79073	cysteine-rich motor neuron 1 protein-like
Ssc.4945.1.S1_at	2.18078	NM_001137639.1	2.31745	2.98278	solute carrier family 9 (sodium/hydrogen exchanger), member 3 regulator 2	SLC9A3R2
Ssc.6697.1.S1_at	2.17848	XM_002816472.1	2.89321	0.993281	transcription factor SOX-4-like
Ssc.27324.1.A1_at	2.17789	XM_003123803.1	2.80067	1.77653	chromodomain helicase DNA binding protein 1	CHD1 (includes EG:308215)
Ssc.6996.1.A1_at	2.17234	NM_001101064.1	5.32355	0	TSPY-like 4	TSPYL4
Ssc.10299.2.S1_at	2.1587	XM_003130321.1	2.15213	3.76387	calcyclin-binding protein-like
Ssc.20899.2.S1_a_at	2.15456	XM_524663.2	2.66012	2.02141	eukaryotic translation initiation factor 2C, 4	EIF2C4
Ssc.15705.1.A1_at	2.15153	NM_001159615.1	2.01493	5.75659	keratin 8	KRT8
Ssc.9720.1.A1_at	2.14553	NM_001554.4	2.5548	2.12996	cysteine-rich, angiogenic inducer, 61	CYR61
Ssc.5677.1.A1_at	2.14242	NM_001037322.1	2.70989	1.90479	ST8 alpha-N-acetyl-neuraminide alpha-2,8-sialyltransferase 4	ST8SIA4
Ssc.9637.1.S1_at	2.13627	NM_213909.1	3.06005	0.993281	glutamate-ammonia ligase (glutamine synthetase)
Ssc.6382.1.A1_at	2.12127	XM_003133397.1	2.78981	1.77653	protein phosphatase 1 regulatory subunit 3B-like	PPP1R3B
Ssc.19691.1.S1_at	2.11432	AY373819.1	2.32306	2.98278	phospholipase A2, group VII (platelet-activating factor acetylhydrolase, plasma)	PLA2G7
Ssc.26266.1.S1_at	2.10897	XM_003135273.1	2.32851	2.98278	thymosin beta-15A-like	TMSB15A (includes EG:78478)
Ssc.21705.1.S1_at	2.10367	NM_001191324.1	2.91474	0.993281	ring finger protein 138	RNF138
Ssc.15352.1.S1_at	2.10108	NM_001101070.1	3.16043	0.79073	family with sequence similarity 117, member A
Ssc.19316.2.A1_at	2.10007	XM_003133587.1	2.18667	3.76387	STE20-related kinase adapter protein beta-like	STRADB
Ssc.5991.1.A1_at	2.09946	XM_003126180.1	2.2778	2.98278	keratin 18	KRT18
Ssc.11190.1.S1_at	2.0881	BC015760.1	2.13279	4.65826	immunoglobulin heavy constant mu
Ssc.11186.1.S1_at	2.08729	XM_003126844.1	3.76509	0.542033	peroxisomal coenzyme A diphosphatase NUDT7-like
Ssc.1735.1.S1_at	2.08438	BC033479.1	2.05297	5.75659	acyl-CoA synthetase long-chain family member 1	ACSL1
Ssc.3059.1.S1_at	2.07982	NM_001001539.1	3.48317	0.79073	aldose reductase
Ssc.23857.1.S1_at	2.07098	XM_001496460.2	2.53865	2.12996	aminolevulinate, delta-, synthase 2	ALAS2
Ssc.9380.1.S1_at	2.05471	BC113347.1	2.50672	2.29393	growth arrest and DNA-damage-inducible, beta	GADD45B
Ssc.10131.1.A1_at	2.05219	NM_001159306.1	2.10918	4.65826	pyruvate dehydrogenase kinase, isozyme 4	PDK4
Ssc.29719.1.A1_at	2.0326	XM_002818333.1	2.16813	3.76387	uncharacterized protein FLJ36031-like
Ssc.23495.1.S2_at	2.00969	NM_213762.1	2.13429	4.65826	CD8b molecule	CD8B
Ssc.3445.1.S1_at	2.00599	NM_001102348.1	2.30009	2.98278	ADP-ribosylation factor-like 4C	ARL4C
Ssc.24142.2.A1_s_at	1.9993	XM_003123994.1	3.26305	0.79073	CXXC-type zinc finger protein 5-like
Ssc.7297.1.S1_at	1.99341	NM_001001864.1	2.85248	1.3874	monoamine oxidase B	MAOB
Ssc.16366.1.S1_at	1.98895	NM_214296.1	2.70446	1.90479	Rho family GTPase 3	RND3
Ssc.18425.1.S1_at	1.98732	XM_003122461.1	2.11496	4.65826	protein tyrosine phosphatase receptor type C-associated protein-like	PTPRCAP
Ssc.8479.1.A1_at	1.97896	NM_001134823.1	2.47937	2.29393	selenoprotein P	SEPP1
Ssc.15128.2.S1_at	1.97639	XM_001924429.2	2.97235	0.993281	AT rich interactive domain 4B	ARID4B
Ssc.6718.1.S1_at	1.97603	XM_003121498.1	2.00108	6.90717	probable ribosome biogenesis protein RLP24-like
Ssc.29437.1.S1_at	1.97524	XM_003132509.1	2.40897	2.36208	hypothetical protein LOC100514323
Ssc.16001.1.S1_at	1.97345	XM_003135042.1	2.38715	2.93137	ubiquitin-activating enzyme E1
Ssc.23003.1.S1_a_at	1.95795	XM_003130251.1	2.08681	4.65826	hypothetical protein LOC100516457
Ssc.5013.1.A1_at	1.93387	XM_003128658.1	3.87552	0.542033	Zinc binding alcohol dehydrogenase, domain containing 1
Ssc.2719.1.A1_at	1.92605	XM_003125194.1	2.3664	2.93137	metastasis-associated protein MTA3-like
Ssc.19163.1.S1_at	1.92421	XM_003133181.1	2.44603	2.36208	MAX interactor 1	MXI1
Ssc.2425.1.S1_at	1.91219	XM_003121673.1	2.48149	2.29393	tight junction protein ZO-1-like
Ssc.21027.2.A1_a_at	1.91134	XM_001927592.1	2.25997	3.60743	BCL2/adenovirus E1B 19kDa interacting protein 3-like	BNIP3L
Ssc.7116.1.A1_at	1.90509	NR_029372.1	2.55634	2.12996	5'-nucleotidase, cytosolic III	NT5C3
Ssc.13934.1.A1_at	1.89024	XM_003132462.1	2.47251	2.29393	plastin-1-like	PLS1
Ssc.2337.1.S1_at	1.88683	NM_001101079.1	3.27683	0.79073	protein tyrosine phosphatase, receptor type, F	PTPRF
Ssc.12837.1.A1_at	1.86904	XM_003133975.1	2.17199	3.76387	vasculin-like
Ssc.8609.1.A1_at	1.86295	XM_001927049.2	3.25763	0.79073	programmed cell death 4 (neoplastic transformation inhibitor)	PDCD4
Ssc.2841.2.S1_a_at	1.85964	XM_001491446.2	2.01433	5.75659	cAMP responsive element modulator	CREM
Ssc.25258.1.S1_at	1.85799	XR_097006.1	3.87347	0.542033	hypothetical LOC100481558
Ssc.10185.2.A1_at	1.85457	NM_001142834.1	2.57809	2.12996	remodeling and spacing factor 1	RSF1
Ssc.14400.1.A1_at	1.85402	XM_001503226.2	2.00722	5.75659	sphingomyelin synthase 1	SGMS1
Ssc.26531.1.A1_at	1.84771	XM_001927826.2	2.05993	5.75659	jumonji domain containing 1C	JMJD1C
Ssc.15540.1.A1_at	1.84089	XM_001108342.2	3.26621	0.79073	fibroblast growth factor receptor substrate 2-like	FRS2
Ssc.24222.1.A1_at	1.83243	XM_001928981.2	2.74797	1.77653	CAP-GLY domain containing linker protein 1	CLIP1
Ssc.16485.1.S1_at	1.83112	NM_001143724.1	3.48997	0.79073	solute carrier family 9 (sodium/hydrogen exchanger), member 3 regulator 1	SLC9A3R1
Ssc.8589.2.S1_a_at	1.82949	XM_003125884.1	2.25907	3.60743	RNA-binding protein 40-like
Ssc.22002.1.S1_at	1.82825	XM_003129101.1	2.67207	1.90479	c-X-C motif chemokine 13-like	CXCL13
Ssc.2897.1.S1_at	1.81576	XM_002813332.1	2.16105	3.76387	Cas-Br-M (murine) ecotropic retroviral transforming sequence b	CBLB
Ssc.30900.1.A1_at	1.8145	XM_001491258.1	2.14853	4.65826	establishment of cohesion 1 homolog 1	ESCO1
Ssc.1231.1.A1_at	1.81171	NM_001097504.1	2.07372	5.75659	heat shock 105kDa/110kDa protein 1	HSPH1
Ssc.8925.1.S1_at	1.8096	XM_003124687.1	2.60652	2.02141	hemoglobin subunit alpha-like
Ssc.16489.1.S1_at	1.79432	NM_001146128.1	2.35026	2.93137	interleukin 7 receptor	IL7R
Ssc.8473.1.S2_at	1.79251	XM_003130682.1	2.11746	4.65826	DnaJ (Hsp40) homolog, subfamily A, member 1	DNAJA1
Ssc.29076.1.A1_at	1.77792	XM_001095656.2	2.02127	5.75659	suppressor of cytokine signaling 6	SOCS6
Ssc.21142.1.S1_at	1.77409	AK240199.1	2.21223	3.76387	similar to S100 calcium binding protein A14	LOC685385
Ssc.6238.3.S1_at	1.77405	XM_001924679.2	2.18048	3.76387	adenylate kinase 3-like 1
Ssc.10968.1.S1_at	1.77282	XM_003126492.1	2.17304	3.76387	c-type lectin domain family 2 member D11-like
Ssc.12622.1.A1_a_at	1.76685	XM_001928792.2	2.19624	3.76387	AU RNA binding protein/enoyl-CoA hydratase	AUH
Ssc.11903.1.A1_at	1.75634	XM_003134825.1	2.68509	1.90479	tax1-binding protein 1 homolog	TAX1BP1
Ssc.3189.1.A1_at	1.74181	XM_003132759.1	2.71364	1.90479	calcipressin-1-like
Ssc.4217.1.S1_at	1.73964	NM_001001537.1	3.28458	0.79073	inter-alpha (globulin) inhibitor H4 (plasma Kallikrein-sensitive glycoprotein)	ITIH4
Ssc.3408.1.A1_at	1.7371	XM_001113637.2	2.06263	5.75659	single-stranded DNA-binding protein 3-like	SSBP3
Ssc.825.1.S1_at	1.73082	AK239948.1	2.06385	5.75659	claudin 7	CLDN7
Ssc.6966.3.S1_a_at	1.72529	AB031958.1	2.19547	3.76387	cyclin-dependent kinase inhibitor 1B (p27, Kip1)	CDKN1B
Ssc.24426.1.S1_at	1.72367	AK234081.1	2.22979	3.60743	CTCL tumor antigen L14-2
Ssc.19229.3.A1_at	1.72176	XM_003130326.1	2.78121	1.77653	rab GTPase-activating protein 1-like	RABGAP1L
Ssc.7586.2.S1_at	1.72133	XM_001924488.1	2.5516	2.12996	basic leucine zipper and W2 domains 1	BZW1
Ssc.5042.1.S1_at	1.71763	XM_002820832.1	2.42851	2.36208	coiled-coil domain-containing protein 109A-like
Ssc.862.1.S1_at	1.71746	NM_001193220.1	2.38822	2.93137	phosphofructokinase, platelet	PFKP
Ssc.7998.1.S1_at	1.71584	XM_003132554.1	2.06806	5.75659	fragile X mental retardation syndrome-related protein 1-like
Ssc.16850.1.S1_at	1.71279	NM_001097440.1	2.4652	2.29393	bridging integrator 1	BIN1
Ssc.1310.1.S1_at	1.71028	AK231896.1	4.12598	0	prostaglandin E synthase	PTGES
Ssc.2616.1.A1_at	1.70732	NM_001424.4	2.83926	1.3874	epithelial membrane protein 2	EMP2
Ssc.21150.1.S1_at	1.69882	XM_002721400.1	2.32972	2.98278	serine hydrolase protein-like	SERHL
Ssc.2285.1.S1_at	1.68857	XM_003124559.1	2.13114	4.65826	LYR motif-containing protein 1-like	LYRM1
Ssc.9781.1.S1_at	1.68347	NM_213910.1	2.2094	3.76387	serpin peptidase inhibitor, clade E (nexin, plasminogen activator inhibitor type 1), member 1	SERPINE1
Ssc.2594.1.S1_at	1.68221	XM_003131001.1	2.49516	2.29393	suppressor of G2 allele of SKP1 homolog
Ssc.23054.1.S1_at	1.68202	XM_002688539.1	2.09745	4.65826	similar to Janus kinase 3
Ssc.8825.1.A1_at	1.68	AK240475.1	2.01179	5.75659	similar to general transcription factor IIH, polypeptide 3, 34kDa	GTF2H3
Ssc.31063.1.A1_at	1.67863	XM_003122045.1	2.21833	3.60743	zinc finger protein 189-like	ZNF189
Ssc.27633.1.S1_at	1.67789	XM_003132134.1	2.02443	5.75659	natural killer-tumor recognition sequence	NKTR
Ssc.27579.1.S1_at	1.67733	XM_003121818.1	2.14616	4.65826	MAPK-interacting and spindle-stabilizing protein-like
Ssc.8806.1.S1_at	1.66712	XM_003125249.1	2.23498	3.60743	protein FAM98A-like
Ssc.21302.2.S1_at	1.66652	AK236257.1	2.67047	1.90479	ectonucleotide pyrophosphatase/phosphodiesterase 6	ENPP6
Ssc.4546.1.S1_at	1.66292	XM_003125654.1	2.89801	0.993281	ubiquitin-fold modifier conjugating enzyme 1	UFC1
Ssc.23783.1.A1_at	1.65509	XM_003121821.1	2.58891	2.02141	f-box only protein 34-like	FBXO34
Ssc.2008.2.S1_at	1.64512	XM_001500712.2	2.10139	4.65826	protein O-glucosyltransferase 1
Ssc.26122.1.A1_at	1.64385	NM_001129968.1	2.43648	2.36208	insulin induced gene 2	INSIG2
Ssc.31098.1.S1_at	1.63793	NM_001105329.2	2.32734	2.98278	casein kinase 1, gamma 3	CSNK1G3
Ssc.7215.1.A1_at	1.63402	XM_003125054.1	2.2482	3.60743	nucleolysin TIA-1 isoform p40-like
Ssc.115.1.S1_s_at	1.63309	NM_001004027.1	2.43633	2.36208	heme oxygenase (decycling) 1	HMOX1
Ssc.7727.1.S1_at	1.62907	XM_003122157.1	2.07005	5.75659	spermatid perinuclear RNA-binding protein-like	STRBP
Ssc.13633.1.A1_at	1.62235	XM_003121320.1	2.78714	1.77653	activating signal cointegrator 1 complex subunit 3-like
Ssc.11348.1.A2_at	1.62032	XM_003124460.1	2.03687	5.75659	t-complex protein 1 subunit zeta-like
Ssc.6196.1.S1_at	1.61805	XM_001928081.2	2.66188	1.90479	nucleoplasmin-3-like	NPM3
Ssc.5428.1.A1_at	1.61718	XR_084604.1	2.51574	2.29393	copine II-like	CPNE2
Ssc.17152.1.A1_at	1.61428	XM_003129357.1	2.67056	1.90479	para-hydroxybenzoate--polyprenyltransferase, mitochondrial-like
Ssc.2161.1.S1_at	1.61	NM_001024401.2	2.44599	2.36208	SH3-binding domain kinase 1	SBK1
Ssc.15920.1.S1_at	1.60837	NM_001130211.1	2.0079	5.75659	transcription factor A, mitochondrial	TFAM
Ssc.10695.2.S1_at	1.60572	XM_003126746.1	3.23631	0.79073	acyl-CoA synthetase short-chain family member 3, mitochondrial-like	ACSS3
Ssc.12191.1.A1_at	1.60521	NM_213973.1	2.60499	2.02141	90-kDa heat shock protein
Ssc.3719.1.S1_at	1.59695	XM_003129242.1	2.18442	3.76387	TRAF-interacting protein with FHA domain-containing protein A-like
Ssc.29729.1.A1_at	1.59116	XM_001158289.1	2.0195	5.75659	tripartite motif-containing 52	TRIM52
Ssc.4407.1.A1_at	1.5897	XM_003131062.1	2.00531	6.90717	dedicator of cytokinesis 9	DOCK9
Ssc.27270.1.S1_at	1.58415	NM_001012407.1	2.64276	2.02141	abhydrolase domain containing 5	ABHD5
Ssc.18456.2.S1_at	1.57954	AK237119.1	3.06221	0.993281	v-ets erythroblastosis virus E26 oncogene homolog 2	ETS2
Ssc.8028.1.A1_at	1.5781	XM_003127681.1	2.57582	2.12996	eukaryotic translation initiation factor 4 gamma, 3	EIF4G3
Ssc.7885.1.A1_at	1.57414	XM_001928036.2	2.03118	5.75659	MRS2 magnesium homeostasis factor homolog	MRS2
Ssc.16863.1.S1_a_at	1.57293	NM_183353.2	2.0341	5.75659	ring finger protein, LIM domain interacting	RLIM
Ssc.8803.1.A1_at	1.5719	NM_001163786.1	2.01063	5.75659	serine/threonine protein kinase MST4	MST4
Ssc.13978.1.S1_at	1.57138	XM_002690280.1	2.3229	2.98278	coiled-coil domain containing 28A	CCDC28A
Ssc.15484.1.S1_at	1.54698	NM_213771.1	2.00549	6.90717	interleukin 10 receptor, beta	IL10RB
Ssc.26992.1.A1_at	1.54606	XM_003122984.1	2.69532	1.90479	r3H domain-containing protein C19orf22 homolog
Ssc.4174.1.S1_at	1.54186	XM_854654.1	2.18089	3.76387	Rho GTPase activating protein 12	ARHGAP12
Ssc.8831.1.S1_at	1.54077	XM_003127541.1	2.08438	5.75659	nucleolar protein 9	NOL9
Ssc.29369.1.A1_at	1.53392	XM_001925042.1	2.04328	5.75659	acidic (leucine-rich) nuclear phosphoprotein 32 family, member E	ANP32E
Ssc.847.1.S1_at	1.53079	XM_534293.2	2.70525	1.90479	transcription factor Dp-2 (E2F dimerization partner 2)	TFDP2
Ssc.11444.1.S1_a_at	1.5135	NM_001139468.1	2.00567	6.90717	transducin (beta)-like 1X-linked	TBL1X
Ssc.21309.1.A1_at	1.51122	NM_001102555.1	2.12459	4.65826	solute carrier family 25, member 37	SLC25A37
Ssc.1639.1.A1_at	1.50074	BT026533.1	2.50065	2.29393	galactose-1-phosphate uridylyltransferase	GALT
Ssc.3607.1.S1_at	0.74782	NM_174553.2	-2.03791	34.8154	interferon (alpha, beta and omega) receptor 2	IFNAR2
Ssc.18798.1.A1_at	0.747149	NM_001142392.1	-2.34943	34.8154	solute carrier family 10 (sodium/bile acid cotransporter family), member 3	SLC10A3
Ssc.2087.1.S1_at	0.745861	NM_001133010.1	-2.05212	34.8154	hypoxia up-regulated 1	HYOU1
Ssc.4138.1.S1_at	0.743539	NM_176863.1	-2.25715	34.8154	proteasome (prosome, macropain) activator subunit 3 (PA28 gamma; Ki)
Ssc.30708.1.S1_at	0.735988	XM_002918987.1	-2.22555	34.8154	protein kinase C delta type-like	PRKCD
Ssc.20078.1.S1_at	0.730487	BC021526.1	-2.5603	34.8154	similar to ADP-dependent glucokinase
Ssc.5243.1.A1_at	0.730066	XM_002689829.1	-2.15054	34.8154	patched 1	PTCH1
Ssc.30055.1.A1_at	0.72667	XM_001086981.2	-2.22907	34.8154	runt-related transcription factor 1	RUNX1
Ssc.1019.2.S1_at	0.723684	AK238187.1	-2.82279	34.8154	epidermal Langerhans cell protein LCP1	LOC684844
Ssc.12393.1.A1_at	0.719296	BT026249.1	-2.35413	34.8154	aarF domain containing kinase 3
Ssc.16167.1.S1_at	0.717865	NM_001191227.1	-2.03705	34.8154	Rho-associated, coiled-coil containing protein kinase 1	ROCK1
Ssc.25220.1.S1_at	0.717176	XM_003125390.1	-2.04167	34.8154	nucleolar protein 10	NOL10
Ssc.8940.1.A1_at	0.711701	XM_003132399.1	-2.24014	34.8154	transmembrane protein 43-like	TMEM43
Ssc.22107.1.A1_at	0.71024	XM_003129314.1	-2.52068	34.8154	eukaryotic translation initiation factor 4E
Ssc.1505.2.S1_at	0.701358	NM_001044576.1	-2.85546	34.8154	nuclear receptor corepressor 2	NCOR2
Ssc.5569.2.S1_at	0.701305	NM_214190.1	-2.12813	34.8154	thyroid hormone receptor, alpha (erythroblastic leukemia viral (v-erb-a) oncogene homolog, avian)	THRA
Ssc.1578.1.S1_at	0.700404	XM_003130470.1	-2.23333	34.8154	golgi-associated, gamma adaptin ear containing, ARF binding protein 2	GGA2
Ssc.4110.1.S1_at	0.699459	XM_002685574.1	-2.05369	34.8154	tubulin tyrosine ligase-like family, member 4	TTLL4
Ssc.8762.1.A1_at	0.696708	NM_001033992.1	-2.30111	34.8154	dystroglycan 1	DAG1
Ssc.3140.1.S1_at	0.69541	XM_514261.2	-2.08595	34.8154	TAF5-like RNA polymerase II, p300/CBP-associated factor (PCAF)-associated factor, 65kDa	TAF5L
Ssc.6149.1.S1_at	0.692555	NM_214440.1	-2.03409	34.8154	hyaluronoglucosaminidase 2	HYAL2
Ssc.11005.1.A1_at	0.691936	NM_001108444.1	-2.36318	34.8154	GRB2-associated binding protein 1	GAB1
Ssc.6277.2.S1_at	0.689068	XM_002919065.1	-2.2479	34.8154	pericentrin-like
Ssc.18198.1.S1_at	0.687425	XM_001928347.1	-2.28114	34.8154	cell division cycle associated 3	CDCA3
Ssc.19360.2.S1_at	0.687	XM_001917848.1	-2.02503	34.8154	similar to 1,2-alpha-mannosidase IC
Ssc.18729.1.A1_s_at	0.685095	XM_001099375.2	-2.326	34.8154	unc-51-like kinase 2	LOC688207
Ssc.13585.1.S1_s_at	0.683628	AB000173.1	-2.27269	34.8154	neurolysin (metallopeptidase M3 family)	NLN
Ssc.17585.1.S1_at	0.682472	XM_002696135.1	-2.42373	34.8154	leucine rich repeat containing 45	LRRC45
Ssc.25385.1.S1_at	0.680943	XM_003126540.1	-2.47188	34.8154	atrophin-1-like	ATN1
Ssc.2759.1.S1_at	0.680053	XM_544922.2	-2.11818	34.8154	phosphofructokinase, liver	PFKL
Ssc.9737.1.S1_at	0.679678	XM_003129326.1	-2.11066	34.8154	probable E3 ubiquitin-protein ligase HERC3-like
Ssc.3250.1.S1_at	0.677619	XM_003124575.1	-2.18382	34.8154	calcineurin-like phosphoesterase domain-containing protein 1-like	CPPED1
Ssc.1150.1.S1_at	0.676622	XM_003127659.1	-2.02363	34.8154	ubiquitin protein ligase E3 component n-recognin 4	UBR4
Ssc.3906.1.S1_at	0.675032	AK234562.1	-2.05158	34.8154	citron (rho-interacting, serine/threonine kinase 21)	CIT
Ssc.22678.1.S1_at	0.671807	XM_002750889.1	-2.43068	34.8154	nuclear factor I/A	NFIA
Ssc.11164.2.S1_a_at	0.670989	XM_001926887.1	-2.22156	34.8154	Fanconi anemia, complementation group I	FANCI
Ssc.17527.1.S1_at	0.667739	BC137345.1	-2.22469	34.8154	tetratricopeptide repeat domain 3	TTC3
Ssc.26646.1.S1_at	0.667007	XM_003124740.1	-2.86616	34.8154	cyclin-F-like	CCNF
Ssc.30954.1.S1_at	0.664632	XM_002697961.1	-2.45092	34.8154	similar to Uncharacterized FAM18-like protein
Ssc.5038.1.S1_at	0.663657	XM_003122906.1	-2.06152	34.8154	leucine-rich repeat-containing G protein-coupled receptor 4	LGR4
Ssc.16649.1.S1_a_at	0.660922	BC146230.1	-2.39699	34.8154	minichromosome maintenance complex component 5	MCM5
Ssc.26408.1.S1_at	0.660454	XM_003123554.1	-2.27591	34.8154	ATPase type 13A1	ATP13A1
Ssc.5262.1.S1_at	0.659292	M29038.1|HUMSCL	-2.16887	34.8154	T-cell acute lymphocytic leukemia 1	TAL1
Ssc.1703.2.A1_at	0.657768	XM_002689324.1	-2.30373	34.8154	La ribonucleoprotein domain family, member 1	LARP1
Ssc.2236.1.S1_a_at	0.655888	XM_003123679.1	-2.35408	34.8154	max dimerization protein 3-like	MXD3
Ssc.10473.1.A1_at	0.645793	XM_001093121.2	-2.18365	34.8154	zinc finger protein 91 homolog (mouse)	ZFP91
Ssc.20812.1.S1_at	0.641175	AK240423.1	-2.73722	34.8154	raftlin, lipid raft linker 1	RFTN1
Ssc.1614.1.A1_at	0.640769	XM_002691616.1	-2.52279	34.8154	quiescin Q6 sulfhydryl oxidase 2	QSOX2
Ssc.6009.1.S1_a_at	0.637908	NM_214195.1	-2.35965	34.8154	amylase, alpha 2B (pancreatic)	AMY2B (includes EG:280)
Ssc.8206.1.A1_at	0.637142	XM_001108767.2	-2.90844	34.8154	ATPase, class V, type 10A	ATP10A
Ssc.3076.1.A1_at	0.636831	XM_003122201.1	-2.54522	34.8154	spectrin alpha non-erythrocytic 1	SPTAN1
Ssc.12603.1.A1_at	0.634073	AB332389.1	-3.18589	34.8154	plexin domain containing 2	PLXDC2
Ssc.7686.1.S1_at	0.633376	XM_001115192.2	-2.11338	34.8154	attractin	ATRN
Ssc.25002.1.S1_at	0.63324	XM_003124969.1	-3.13283	34.8154	transcription factor 7-like 1-like	TCF7L1
Ssc.2530.1.S1_at	0.630848	XM_003129684.1	-2.16291	34.8154	serine/threonine-protein kinase PAK 1-like
Ssc.12777.1.A1_at	0.630705	NM_001192309.1	-2.97455	34.8154	DIP2 disco-interacting protein 2 homolog B	DIP2B
Ssc.24122.1.S1_at	0.628978	XM_002697735.1	-2.17996	34.8154	NDC80 homolog, kinetochore complex component	NDC80
Ssc.26932.2.A1_at	0.628633	XM_001929436.2	-2.05401	34.8154	tectonic family member 1	TCTN1
Ssc.1023.2.A1_at	0.627448	NM_001107423.1	-2.16884	34.8154	epithelial splicing regulatory protein 2	ESRP2
Ssc.24395.1.S1_at	0.626922	NM_001078098.1	-2.29496	34.8154	RELT-like 1	RELL1
Ssc.26816.1.S1_at	0.62617	XM_003121191.1	-2.3507	34.8154	solute carrier family 2, facilitated glucose transporter member 12-like	SLC2A12
Ssc.16696.1.S1_at	0.621372	XM_003131921.1	-2.27568	34.8154	misshapen-like kinase 1-like	MINK1
Ssc.4353.2.S1_at	0.617614	XM_003129923.1	-2.01882	34.8154	vacuolar protein sorting 11 homolog	VPS11
Ssc.27888.1.A1_a_at	0.616601	XM_003131702.1	-3.13539	34.8154	zinc finger HIT domain-containing protein 3-like
Ssc.14463.1.S1_at	0.615169	NM_214375.1	-2.12237	34.8154	four and a half LIM domains 1 protein, isoform C	FHL1
Ssc.19930.1.A1_at	0.611503	XM_001159372.1	-2.39431	34.8154	retinoic acid induced 1	RAI1
Ssc.24349.1.S1_at	0.608359	XM_003125694.1	-2.74694	34.8154	ras GTPase-activating-like protein IQGAP3-like
Ssc.9728.1.A1_at	0.601414	XM_002830967.1	-2.02008	34.8154	tetratricopeptide repeat domain 28	TTC28
Ssc.28443.1.A1_at	0.601108	XM_001926189.2	-2.09381	34.8154	zinc finger protein 618	ZNF618
Ssc.4590.2.S1_a_at	0.594794	AK234133.1	-2.2409	34.8154	ubiquitin-conjugating enzyme E2L 3	UBE2L3
Ssc.2647.1.S1_at	0.591655	XM_001096853.2	-2.30606	34.8154	adiponectin receptor 2	ADIPOR2
Ssc.3927.1.S1_at	0.58846	NM_001075187.1	-2.22564	34.8154	sphingomyelin phosphodiesterase 1, acid lysosomal	SMPD1
Ssc.4520.1.S1_at	0.585666	NM_001075838.1	-2.75846	34.8154	myosin ID	MYO1D
Ssc.22770.1.A1_at	0.584523	XM_002700335.1	-2.95437	34.8154	similar to aristaless related homeobox gene
Ssc.55.1.S1_at	0.579449	NM_214007.1	-2.25116	34.8154	epidermal growth factor receptor	EGFR
Ssc.1859.1.S1_at	0.568324	BC050369.2	-2.66078	34.8154	E2F transcription factor 1	E2F1
Ssc.28312.1.A1_at	0.559239	XM_003133188.1	-2.01353	34.8154	transcription factor 7-like 2 (T-cell specific, HMG-box)	TCF7L2
Ssc.1279.1.A1_at	0.553831	AK236276.1	-2.24851	34.8154	Y55F3AM.9
Ssc.3737.1.S1_at	0.54988	XM_003131394.1	-2.38422	34.8154	tubulin gamma-2 chain-like	TUBG2
Ssc.13430.1.A1_at	0.524391	NM_001098050.1	-2.96943	34.8154	mastermind-like 2	MAML2
Ssc.10359.1.S1_at	0.523963	XM_002694586.1	-4.06231	34.8154	similar to tescalcin	LOC100047138
Ssc.13145.1.A1_a_at	0.517729	XM_003132112.1	-2.138	34.8154	CTD small phosphatase-like protein-like	CTDSPL
Ssc.15240.3.A1_at	0.506517	XM_002801296.1	-2.15912	34.8154	protein phosphatase 1, regulatory (inhibitor) subunit 13 like	PPP1R13L
Ssc.3227.1.A1_a_at	0.490327	XM_003123952.1	-2.52765	34.8154	kinesin family member 20A	KIF20A
Ssc.8846.1.A1_at	0.478865	XM_001915021.1	-2.58398	34.8154	epithelial splicing regulatory protein 1	ESRP1
Ssc.9272.1.S1_at	0.477812	NM_214419.1	-2.88972	34.8154	epithelial cell adhesion molecule	EPCAM
Ssc.85.1.S1_at	0.461421	NM_214018.1	-3.09766	34.8154	potassium intermediate/small conductance calcium-activated channel, subfamily N, member 4	KCNN4
Ssc.1093.1.A1_at	0.442133	XM_002822332.1	-2.0438	34.8154	frizzled homolog 4	FZD4
Ssc.15899.1.S1_at	0.411844	XM_003133981.1	-2.74969	34.8154	polo-like kinase 2 (Drosophila)	PLK2
Ssc.21304.1.A1_at	0.364279	NM_001132715.1	-2.5932	34.8154	transmembrane protein C9orf125-like
Ssc.14278.1.A1_at	22.7503		5.60675	0
Ssc.18343.1.A1_at	16.8585		4.1506	0
Ssc.19389.1.A1_at	15.9292		7.72612	0
Ssc.14126.1.A1_at	12.9709		2.75968	1.77653
Ssc.5157.1.S1_at	12.863		2.2813	2.98278
Ssc.19596.1.A1_at	6.68171		3.17476	0.79073
Ssc.12128.1.A1_at	6.46213		5.26808	0
Ssc.23526.1.S1_at	6.25058		2.44162	2.36208
Ssc.823.1.A1_at	5.23687		4.06339	0.542033
Ssc.17718.1.S1_at	4.89832		2.74349	1.77653
Ssc.15481.1.S1_at	4.89013		3.23364	0.79073
Ssc.2478.1.S1_at	4.69156		5.82806	0
Ssc.11075.6.S1_a_at	4.44689		5.24162	0
Ssc.11075.1.S1_a_at	4.20532		4.96201	0
Ssc.12009.1.A1_at	4.13552		3.90308	0.542033
Ssc.9034.1.A1_at	3.9608		3.53831	0.542033
Ssc.20818.1.S1_at	3.92897		2.98902	0.993281
Ssc.4438.1.A1_at	3.75862		3.87182	0.542033
Ssc.180.1.S1_at	3.59954		4.38833	0
Ssc.10022.1.A1_at	3.54446		3.40158	0.79073
Ssc.428.5.S1_at	3.32929		2.61481	2.02141
Ssc.21106.1.S1_at	3.26132		2.4675	2.29393
Ssc.11601.1.A1_at	3.1976		2.66727	1.90479
Ssc.8845.1.S1_at	3.10945		2.92601	0.993281
Ssc.6634.1.A1_at	2.96779		2.99264	0.993281
Ssc.7020.1.A1_at	2.93818		3.30461	0.79073
Ssc.11208.1.S1_at	2.91267		2.08051	5.75659
Ssc.11670.3.A1_at	2.82081		4.24234	0
Ssc.11075.1.S1_x_at	2.81826		4.02063	0.542033
Ssc.11075.6.S1_x_at	2.67859		4.08412	0
Ssc.19861.1.S1_at	2.58845		2.98527	0.993281
Ssc.13453.3.A1_at	2.58226		3.8484	0.542033
Ssc.27377.1.S1_at	2.53286		2.47353	2.29393
Ssc.11746.1.A1_at	2.32888		2.85368	1.3874
Ssc.15671.1.S1_at	2.30833		3.03216	0.993281
Ssc.181.1.S1_at	2.29986		3.16334	0.79073
Ssc.30045.1.A1_at	2.26955		3.70058	0.542033
Ssc.10742.1.A1_at	2.25907		3.0299	0.993281
Ssc.3295.1.S1_at	2.13518		2.22233	3.60743
Ssc.8811.1.S1_at	2.11216		2.07693	5.75659
Ssc.11206.1.A1_at	2.08		2.95256	0.993281
Ssc.10145.1.S1_at	2.07554		2.11041	4.65826
Ssc.24639.1.A1_at	2.05374		2.52764	2.12996
Ssc.7260.1.S1_at	2.05343		2.11155	4.65826
Ssc.5226.2.A1_at	2.04451		2.52404	2.12996
Ssc.30800.1.A1_at	2.01654		2.14745	4.65826
Ssc.8424.1.A1_at	1.98043		3.84865	0.542033
Ssc.28023.1.A1_at	1.90918		2.23043	3.60743
Ssc.12600.1.A1_at	1.90393		2.04246	5.75659
Ssc.12523.1.A1_at	1.89333		2.05895	5.75659
Ssc.17918.1.A1_at	1.8303		2.10203	4.65826
Ssc.27411.1.A1_at	1.82489		2.1859	3.76387
Ssc.11743.1.S1_at	1.81432		2.50781	2.29393
Ssc.14173.1.S1_at	1.78647		3.77157	0.542033
Ssc.3479.1.A1_at	1.7799		3.49781	0.542033
Ssc.21972.1.A1_at	1.75235		2.2544	3.60743
Ssc.26533.2.A1_at	1.75059		2.4539	2.36208
Ssc.29748.1.A1_at	1.73375		2.13586	4.65826
Ssc.5953.1.S1_at	1.69348		2.70529	1.90479
Ssc.26942.1.S1_at	1.69316		2.00668	5.75659
Ssc.10671.1.A1_at	1.69203		2.04042	5.75659
Ssc.3960.1.S1_at	1.68574		3.40497	0.79073
Ssc.15242.1.S1_at	1.6675		3.62311	0.542033
Ssc.20236.1.A1_at	1.66711		2.45883	2.36208
Ssc.1151.1.A1_at	1.61594		2.91108	0.993281
Ssc.18637.1.A1_at	1.61166		2.14846	4.65826
Ssc.7864.1.A1_at	1.61067		2.11534	4.65826
Ssc.7613.1.A1_at	1.59185		2.08988	4.65826
Ssc.23322.1.A1_at	1.51264		2.26643	3.60743
Ssc.11235.1.S1_at	1.49496		3.41089	0.79073
Ssc.22910.1.A1_at	1.49261		2.21819	3.60743
Ssc.28332.1.S1_at	1.48449		2.03239	5.75659
Ssc.10771.1.A1_at	1.48332		2.03955	5.75659
Ssc.2013.1.S1_at	1.48091		2.14891	4.65826
Ssc.19966.2.S1_at	1.4777		2.02721	5.75659
Ssc.4659.1.S1_at	1.47667		2.15771	3.76387
Ssc.10767.1.A1_at	1.47495		2.10154	4.65826
Ssc.4572.1.S1_at	1.46675		2.01075	5.75659
Ssc.24728.2.S1_a_at	1.46362		2.26103	3.60743
Ssc.24173.1.S1_at	1.46341		2.00392	6.90717
Ssc.17517.1.S1_at	1.45972		2.00709	5.75659
Ssc.8895.2.S1_a_at	1.45369		2.34914	2.93137
Ssc.7185.1.A1_at	1.44188		2.07822	5.75659
Ssc.9796.1.A1_at	1.43991		2.63016	2.02141
Ssc.1639.3.S1_a_at	1.42886		2.01435	5.75659
Ssc.4666.1.A1_at	1.42334		2.20233	3.76387
Ssc.27304.1.S1_at	1.41673		2.41623	2.36208
Ssc.1412.1.S1_at	1.41057		2.81782	1.3874
Ssc.13581.2.S1_at	1.40769		3.20346	0.79073
Ssc.7715.1.A1_at	1.40482		2.13437	4.65826
Ssc.25096.1.A1_at	1.40476		2.25071	3.60743
Ssc.30762.1.S1_at	1.40013		2.11677	4.65826
Ssc.12191.2.A1_at	1.39747		2.01558	5.75659
Ssc.3817.1.A1_at	1.38542		2.30777	2.98278
Ssc.12335.1.S1_at	1.33738		2.17152	3.76387
Ssc.28687.1.S1_at	0.744733		-2.49054	34.8154
Ssc.28578.1.A1_at	0.73728		-2.39487	34.8154
Ssc.12010.1.A1_at	0.72953		-2.15853	34.8154
Ssc.28707.1.S1_at	0.727872		-2.46296	34.8154
Ssc.30792.1.S1_at	0.724253		-2.0102	34.8154
Ssc.5952.1.A1_at	0.717987		-2.09056	34.8154
Ssc.17237.1.A1_at	0.716234		-2.29632	34.8154
Ssc.31125.1.A1_at	0.712194		-2.20722	34.8154
Ssc.24350.2.S1_at	0.711975		-2.29234	34.8154
Ssc.24534.1.S1_at	0.707196		-2.50433	34.8154
Ssc.18449.1.S1_at	0.706084		-2.04375	34.8154
Ssc.21130.1.S1_at	0.702687		-2.11595	34.8154
Ssc.4492.1.A1_at	0.700319		-2.87365	34.8154
Ssc.24358.1.S1_at	0.689157		-2.01739	34.8154
Ssc.21601.1.S1_at	0.68358		-2.20997	34.8154
Ssc.1166.1.S1_at	0.681065		-2.83201	34.8154
Ssc.21331.1.A1_at	0.678421		-2.25837	34.8154
Ssc.21175.2.A1_at	0.678026		-2.08429	34.8154
Ssc.11264.1.A1_at	0.677104		-2.63318	34.8154
Ssc.12388.1.A1_at	0.666455		-2.05422	34.8154
Ssc.28608.1.S1_at	0.660505		-2.01872	34.8154
Ssc.15611.1.S1_at	0.660382		-2.33393	34.8154
Ssc.16723.1.A1_at	0.651187		-2.96574	34.8154
Ssc.29985.1.A1_at	0.647192		-2.15551	34.8154
Ssc.21715.1.A1_at	0.643763		-2.46141	34.8154
Ssc.1456.1.S1_at	0.642668		-2.00226	34.8154
Ssc.25233.1.S1_at	0.635676		-2.3933	34.8154
Ssc.2712.1.S1_at	0.631075		-2.13505	34.8154
Ssc.8259.1.A1_at	0.607719		-2.44243	34.8154
Ssc.11538.1.A1_at	0.604768		-2.73295	34.8154
Ssc.26527.1.A1_at	0.604429		-2.61747	34.8154
Ssc.26054.1.S1_at	0.603349		-3.75623	34.8154
Ssc.1529.1.A1_at	0.597954		-2.05365	34.8154
Ssc.27528.1.S1_at	0.585463		-2.1246	34.8154
Ssc.9939.1.A1_at	0.579796		-2.63999	34.8154
Ssc.12121.1.S1_at	0.569006		-2.52129	34.8154
Ssc.15583.1.S1_at	0.56585		-3.48142	34.8154
Ssc.5117.2.S1_at	0.562794		-2.74387	34.8154
Ssc.26803.1.S1_at	0.559731		-2.00007	34.8154
Ssc.3815.1.S1_at	0.552105		-2.38509	34.8154
Ssc.7471.1.A1_at	0.541151		-2.16507	34.8154
Ssc.25502.1.A1_at	0.540747		-2.10996	34.8154
Ssc.3645.1.S1_at	0.539997		-2.35773	34.8154
Ssc.4893.1.S1_at	0.514026		-3.17515	34.8154
Ssc.22278.1.S1_at	0.506523		-2.15314	34.8154
Ssc.15888.1.S1_at	0.505281		-4.19817	34.8154
Ssc.15069.1.S1_at	0.496109		-2.13606	34.8154
Ssc.28316.1.S1_at	0.461541		-2.44284	34.8154
Ssc.24249.1.A1_at	0.449602		-2.24626	34.8154
Ssc.19286.1.S1_at	0.402384		-2.20794	34.8154
Ssc.29723.1.A1_at	0.393789		-2.96116	34.8154
Ssc.3600.1.S1_at	0.379837		-2.1843	34.8154
