# Supplementary material for: Transcription analysis on response of porcine alveolar macrophages to Haemophilus parasuis
Source: BMC Genomics. 2012 Feb 13;13:68. doi: 10.1186/1471-2164-13-68 (PMC3296652; doi:10.1186/1471-2164-13-68)
Supplement: Additional file 3 — Categories of annotated DE genes based on biological process GO term. Many categories shared the same transcripts. [file 1471-2164-13-68-S3.XLS]

## Sheet: Sheet1
Additional file 3 Categories of annotated DE genes based on biological process GO term. Many categories
shared the same transcripts.
GO Term	Count	p-Value	q-Value
GO:0031116 positive regulation of microtubule polymerization	6	5.40325e-10	2.72414e-08
GO:0045944 positive regulation of transcription from RNA polymerase II promoter	19	3.14736e-09	1.26944e-07
GO:0008595 determination of anterior/posterior axis, embryo	5	5.93828e-09	2.24541e-07
GO:0001678 cell glucose homeostasis	4	1.60115e-07	4.03623e-06
GO:0045429 positive regulation of nitric oxide biosynthesis	5	2.38894e-07	5.16182e-06
GO:0016055 Wnt receptor signaling pathway	10	6.00646e-07	1.2113e-05
GO:0046022 positive regulation of transcription from RNA polymerase II promoter, mitotic	3	8.66459e-07	1.68528e-05
GO:0006012 galactose metabolism	4	8.9139e-07	1.68528e-05
GO:0006754 ATP biosynthesis	8	3.85291e-06	6.30003e-05
GO:0046627 negative regulation of insulin receptor signaling pathway	3	7.48e-06	0.000119089
GO:0007015 actin filament organization	8	8.92003e-06	0.000138375
GO:0008285 negative regulation of cell proliferation	11	1.23177e-05	0.000177433
GO:0046325 negative regulation of glucose import	3	2.53026e-05	0.000329206
GO:0006355 regulation of transcription, DNA-dependent	37	3.05682e-05	0.000385287
GO:0019889 pteridine metabolism	2	3.62769e-05	0.000422068
GO:0006511 ubiquitin-dependent protein catabolism	13	6.68518e-05	0.000709567
GO:0046777 protein amino acid autophosphorylation	6	7.12165e-05	0.000742862
GO:0007178 transmembrane receptor protein serine/threonine kinase signaling pathway	7	7.88119e-05	0.000794687
GO:0060055 angiogenesis involved in wound healing	2	0.000108396	0.000928427
GO:0005989 lactose biosynthesis	2	0.000108396	0.000928427
GO:0002223 stimulatory C-type lectin receptor signaling pathway	2	0.000108396	0.000928427
GO:0015914 phospholipid transport	4	0.00011049	0.000928427
GO:0045736 negative regulation of cyclin-dependent protein kinase activity	3	0.000196241	0.00156218
GO:0033198 response to ATP	3	0.000196241	0.00156218
GO:0006954 inflammatory response	9	0.000206212	0.00158345
GO:0033089 positive regulation of T cell differentiation in the thymus	2	0.000215925	0.00158345
GO:0006496 protein amino acid terminal N-glycosylation	2	0.000215925	0.00158345
GO:0000188 inactivation of MAPK activity	3	0.000266951	0.00182492
GO:0050730 regulation of peptidyl-tyrosine phosphorylation	5	0.000288365	0.00193846
GO:0006916 anti-apoptosis	6	0.000330022	0.00217026
GO:0001558 regulation of cell growth	6	0.000379392	0.00236631
GO:0048266 behavioral response to pain	3	0.000453462	0.00276829
GO:0048286 alveolus development	3	0.000510324	0.00305689
GO:0042420 dopamine catabolism	2	0.000535508	0.00311522
GO:0030857 negative regulation of epithelial cell differentiation	2	0.000535508	0.00311522
GO:0000103 sulfate assimilation	2	0.000535508	0.00311522
GO:0030593 neutrophil chemotaxis	3	0.000637292	0.0035051
GO:0048535 lymph node development	3	0.00070766	0.00385706
GO:0045136 development of secondary sexual characteristics	2	0.00074672	0.00401569
GO:0033209 tumor necrosis factor-mediated signaling pathway	2	0.00074672	0.00401569
GO:0050850 positive regulation of calcium-mediated signaling	3	0.000862801	0.00453908
GO:0006958 complement activation, classical pathway	3	0.00094782	0.00494337
GO:0030212 hyaluronan metabolism	2	0.000991655	0.00510597
GO:0007029 endoplasmic reticulum organization and biogenesis	2	0.000991655	0.00510597
GO:0050930 induction of positive chemotaxis	2	0.0012699	0.00619589
GO:0043030 regulation of macrophage activation	2	0.0012699	0.00619589
GO:0042428 serotonin metabolism	2	0.00158105	0.00741501
GO:0009312 oligosaccharide biosynthesis	2	0.00158105	0.00741501
GO:0006558 L-phenylalanine metabolism	2	0.00158105	0.00741501
GO:0006955 immune response	13	0.00175137	0.00802713
GO:0045332 phospholipid translocation	2	0.0019247	0.00867401
GO:0001934 positive regulation of protein amino acid phosphorylation	4	0.00195384	0.00867401
GO:0008284 positive regulation of cell proliferation	9	0.00210089	0.00914416
GO:0007050 cell cycle arrest	4	0.00230228	0.00974042
GO:0006935 chemotaxis	5	0.00245158	0.0103
GO:0045086 positive regulation of interleukin-2 biosynthesis	2	0.0036163	0.0142747
GO:0016042 lipid catabolism	5	0.00500963	0.0189427
GO:0045954 positive regulation of natural killer cell mediated cytotoxicity	2	0.00520694	0.0191531
GO:0051271 negative regulation of cell motility	3	0.00577477	0.0191531
GO:0055093 response to hyperoxia	1	0.00603136	0.0191531
GO:0048773 erythrophore differentiation	1	0.00603136	0.0191531
GO:0048250 mitochondrial iron ion transport	1	0.00603136	0.0191531
GO:0045019 negative regulation of nitric oxide biosynthesis	1	0.00603136	0.0191531
GO:0043000 Golgi to plasma membrane CFTR protein transport	1	0.00603136	0.0191531
GO:0033484 nitric oxide homeostasis	1	0.00603136	0.0191531
GO:0030854 positive regulation of granulocyte differentiation	1	0.00603136	0.0191531
GO:0030214 hyaluronan catabolism	1	0.00603136	0.0191531
GO:0015888 thiamin transport	1	0.00603136	0.0191531
GO:0010260 organ senescence	1	0.00603136	0.0191531
GO:0008626 induction of apoptosis by granzyme	1	0.00603136	0.0191531
GO:0003032 detection of oxygen	1	0.00603136	0.0191531
GO:0002548 monocyte chemotaxis	1	0.00603136	0.0191531
GO:0001811 negative regulation of type I hypersensitivity	1	0.00603136	0.0191531
GO:0001315 age-dependent response to reactive oxygen species	1	0.00603136	0.0191531
GO:0032729 positive regulation of interferon-gamma production	2	0.00641495	0.0201613
GO:0008360 regulation of cell shape	3	0.00690781	0.0214319
GO:0042036 negative regulation of cytokine biosynthesis	2	0.00773754	0.0235237
GO:0006911 phagocytosis, engulfment	2	0.0084409	0.0252809
GO:0045766 positive regulation of angiogenesis	2	0.00917182	0.0271342
GO:0050900 leukocyte migration	3	0.00954544	0.028034
GO:0051085 chaperone cofactor-dependent protein folding	2	0.00992993	0.0282693
GO:0046068 cGMP metabolism	2	0.00992993	0.0282693
GO:0030198 extracellular matrix organization and biogenesis	4	0.0099994	0.0282693
GO:0035024 negative regulation of Rho protein signal transduction	1	0.0120264	0.032642
GO:0019695 choline metabolism	1	0.0120264	0.032642
GO:0006663 platelet activating factor biosynthesis	1	0.0120264	0.032642
GO:0006086 acetyl-CoA biosynthesis from pyruvate	1	0.0120264	0.032642
GO:0001306 age-dependent response to oxidative stress	1	0.0120264	0.032642
GO:0006778 porphyrin metabolism	2	0.012364	0.032642
GO:0001759 induction of an organ	2	0.0132274	0.0341051
GO:0043123 positive regulation of I-kappaB kinase/NF-kappaB cascade	3	0.0135644	0.034773
GO:0000122 negative regulation of transcription from RNA polymerase II promoter	6	0.0137983	0.0352235
GO:0001933 negative regulation of protein amino acid phosphorylation	2	0.0141163	0.0356761
GO:0001502 cartilage condensation	2	0.0141163	0.0356761
GO:0006874 calcium ion homeostasis	4	0.0141525	0.0356761
GO:0019835 cytolysis	2	0.0159692	0.039923
GO:0030334 regulation of cell migration	4	0.0160779	0.0400292
GO:0042417 dopamine metabolism	2	0.0179199	0.043438
GO:0002026 cardiac inotropy	2	0.0179199	0.043438
GO:0050996 positive regulation of lipid catabolism	1	0.0179855	0.043438
GO:0043415 positive regulation of skeletal muscle regeneration	1	0.0179855	0.043438
GO:0032753 positive regulation of interleukin-4 production	1	0.0179855	0.043438
GO:0030836 positive regulation of actin filament depolymerization	1	0.0179855	0.043438
GO:0006686 sphingomyelin biosynthesis	1	0.0179855	0.043438
GO:0050729 positive regulation of inflammatory response	2	0.0189312	0.0444142
GO:0000187 activation of MAPK activity	3	0.0205826	0.0478941
GO:0030324 lung development	4	0.0211859	0.0491091
GO:0006809 nitric oxide biosynthesis	2	0.0221047	0.0506157
GO:0030101 natural killer cell activation	2	0.0232081	0.0506157
GO:0006879 iron ion homeostasis	2	0.0232081	0.0506157
GO:0000910 cytokinesis	2	0.0232081	0.0506157
GO:0050774 negative regulation of dendrite morphogenesis	1	0.0239087	0.0506157
GO:0048246 macrophage chemotaxis	1	0.0239087	0.0506157
GO:0045737 positive regulation of cyclin-dependent protein kinase activity	1	0.0239087	0.0506157
GO:0042524 negative regulation of tyrosine phosphorylation of Stat5 protein	1	0.0239087	0.0506157
GO:0035021 negative regulation of Rac protein signal transduction	1	0.0239087	0.0506157
GO:0034612 response to tumor necrosis factor	1	0.0239087	0.0506157
GO:0032364 oxygen homeostasis	1	0.0239087	0.0506157
GO:0030643 phosphate ion homeostasis	1	0.0239087	0.0506157
GO:0010575 positive regulation vascular endothelial growth factor production	1	0.0239087	0.0506157
GO:0008634 negative regulation of survival gene product activity	1	0.0239087	0.0506157
GO:0006564 L-serine biosynthesis	1	0.0239087	0.0506157
GO:0002862 negative regulation of inflammatory response to antigenic stimulus	1	0.0239087	0.0506157
GO:0001960 negative regulation of cytokine and chemokine mediated signaling pathway	1	0.0239087	0.0506157
GO:0001666 response to hypoxia	3	0.0240947	0.0506157
GO:0005975 carbohydrate metabolism	9	0.0244027	0.0507291
GO:0007411 axon guidance	4	0.0245032	0.0507291
GO:0007010 cytoskeleton organization and biogenesis	5	0.024568	0.0507291
GO:0048265 response to pain	2	0.0278408	0.0572914
GO:0051006 positive regulation of lipoprotein lipase activity	1	0.0297962	0.060089
GO:0048554 positive regulation of metalloenzyme activity	1	0.0297962	0.060089
GO:0043508 negative regulation of JNK activity	1	0.0297962	0.060089
GO:0042421 norepinephrine biosynthesis	1	0.0297962	0.060089
GO:0006685 sphingomyelin catabolism	1	0.0297962	0.060089
GO:0001660 fever	1	0.0297962	0.060089
GO:0010811 positive regulation of cell-substrate adhesion	2	0.03281	0.0644483
GO:0060056 mammary gland involution	1	0.0356484	0.0684675
GO:0046426 negative regulation of JAK-STAT cascade	1	0.0356484	0.0684675
GO:0045080 positive regulation of chemokine biosynthesis	1	0.0356484	0.0684675
GO:0018106 peptidyl-histidine phosphorylation	1	0.0356484	0.0684675
GO:0006729 tetrahydrobiopterin biosynthesis	1	0.0356484	0.0684675
GO:0002037 negative regulation of L-glutamate transport	1	0.0356484	0.0684675
GO:0007005 mitochondrion organization and biogenesis	3	0.036443	0.0684722
GO:0006897 endocytosis	5	0.0370836	0.06946
GO:0009968 negative regulation of signal transduction	4	0.0384755	0.071404
GO:0045879 negative regulation of smoothened signaling pathway	1	0.0414653	0.0754481
GO:0045599 negative regulation of fat cell differentiation	1	0.0414653	0.0754481
GO:0000303 response to superoxide	1	0.0414653	0.0754481
GO:0051260 protein homooligomerization	2	0.0436842	0.0781921
GO:0008629 induction of apoptosis by intracellular signals	2	0.0436842	0.0781921
GO:0051150 regulation of smooth muscle cell differentiation	1	0.0472472	0.0821396
GO:0048147 negative regulation of fibroblast proliferation	1	0.0472472	0.0821396
GO:0045410 positive regulation of interleukin-6 biosynthesis	1	0.0472472	0.0821396
GO:0033700 phospholipid efflux	1	0.0472472	0.0821396
GO:0033108 mitochondrial respiratory chain complex assembly	1	0.0472472	0.0821396
GO:0002318 myeloid progenitor cell differentiation	1	0.0472472	0.0821396
