# Supplementary material for: Transcription analysis on response of porcine alveolar macrophages to Haemophilus parasuis
Source: BMC Genomics. 2012 Feb 13;13:68. doi: 10.1186/1471-2164-13-68 (PMC3296652; doi:10.1186/1471-2164-13-68)
Supplement: Additional file 4 — KEGG Pathway analysis of annotated DE genes. [file 1471-2164-13-68-S4.XLS]

## Sheet: Sheet1
Additional file 4: KEGG pathway analysis of annotated DE genes
Pathway	Count	p-Value	q-Value	Gene
Hematopoietic cell lineage	11	1.44871e-18	2.89741e-18	Cd3g;Cd3e;Cd8a;Cd2;Cd3d;Cd14;Cd55;Il1b;Cd59a;Cd8b1;Il7r
Cell adhesion molecules (CAMs)	9	3.73634e-12	2.49089e-12	Sell;Cd8a;Cd2;Pecam1;Cdh1;Cd274;Cd8b1;Cldn7;Ptprf
Primary immunodeficiency	6	2.15442e-11	1.07721e-11	Cd3e;Lck;Cd8a;Cd3d;Cd8b1;Il7r
Cytokine-cytokine receptor interaction	9	2.17661e-10	8.70643e-11	Ccl2;Cxcl14;Cxcr6;Ccl4;Il1b;Ltb;Ccl5;Il7r;Egfr
Complement and coagulation cascades	5	1.1625e-07	3.71221e-08	C1r;Cd55;Cd59a;Cfd;Serpine1
Adherens junction	5	1.33001e-07	3.71221e-08	Cdh1;Ptprf;Tcf3;Tcf7l2;Egfr
Wnt signaling pathway	6	1.48489e-07	3.71221e-08	Ccnd2;Prkca;Lrp5;Tcf3;Tcf7l2;Fzd4
ErbB signaling pathway	5	2.77936e-07	6.17636e-08	Prkca;Cblb;Cdkn1b;Gab1;Egfr
Natural killer cell mediated cytotoxicity	5	1.85765e-06	3.09609e-07	Lck;Klrk1;Prkca;Cd247;Gzmb
Galactose metabolism	3	7.02455e-06	1.0807e-06	Pfkp;B4galt1;Galt
Focal adhesion	5	1.35588e-05	1.64177e-06	Ccnd2;Ccnd2;Prkca;Cav2;Cav1;Egfr
Ether lipid metabolism	3	1.70608e-05	1.89565e-06	Enpp2;Pla2g7;Enpp6
Melanogenesis	4	1.85877e-05	1.93314e-06	Prkca;Tcf3;Tcf7l2;Fzd4
Toll-like receptor signaling pathway	4	1.93314e-05	1.93314e-06	Cd14;Ccl4;Il1b;Ccl5
Cell cycle	4	4.18842e-05	3.8118e-06	Ccnd2;Fzr1;Cdkn1b;E2f1
Bladder cancer	3	4.19298e-05	3.8118e-06	Cdh1;E2f1;Egfr
Glycine, serine and threonine metabolism	3	4.81042e-05	4.18298e-06	Maoa;Alas2;Psat1
Insulin signaling pathway	4	6.19437e-05	5.16197e-06	Ppp1r3b;Cblb;Pfkp;Ptprf
Non-small cell lung cancer	3	8.79481e-05	6.89789e-06	Prkca;E2f1;Egfr
Basal cell carcinoma	3	8.79481e-05	6.89789e-06	Tcf3;Tcf7l2;Fzd4
Acute myeloid leukemia	3	0.000103093	7.63651e-06	Runx1;Tcf3;Tcf7l2
Glioma	3	0.000165582	1.18273e-05	Prkca;E2f1;Egfr
Melanoma	3	0.00020435	1.40931e-05	Cdh1;E2f1;Egfr
Glycosphingolipid biosynthesis - neo-lactoseries	2	0.000354249	2.36166e-05	B4galt1;Ggta1
MAPK signaling pathway	4	0.000762512	4.83823e-05	Prkca;Cd14;Il1b;Egfr
Leukocyte transendothelial migration	3	0.000774116	4.83823e-05	Prkca;Pecam1;Cldn7
Tight junction	3	0.0012559	7.32909e-05	Prkca;Prkcq;Cldn7
Basal transcription factors	2	0.0012782	7.32909e-05	Gtf2h3;Taf5l
Ubiquitin mediated proteolysis	3	0.00128259	7.32909e-05	Fzr1;Cblb;Ube2l3
Sphingolipid metabolism	2	0.00151288	8.40487e-05	Sgms1;Smpd1
Jak-STAT signaling pathway	3	0.00182538	9.8669e-05	Ccnd2;Il7r;Cblb
Calcium signaling pathway	3	0.00374703	0.000197212	Prkca;Tacr1;Egfr
Glycan structures - biosynthesis 2	2	0.00392911	0.000201493	B4galt1;Ggta1
Graft-versus-host disease	2	0.00473306	0.000236653	Il1b;Gzmb
Adipocytokine signaling pathway	2	0.00487382	0.000237747	Prkcq;Adipor2
Type I diabetes mellitus	2	0.00545595	0.000259807	Il1b;Gzmb
p53 signaling pathway	2	0.0057584	0.000267832	Ccnd2;Serpine1
Pancreatic cancer	2	0.00606836	0.000275835	E2f1;Egfr
Vitamin B6 metabolism	1	0.00768593	0.000341597	Psat1
Nucleotide sugars metabolism	1	0.00921609	0.000398574	Galt
Small cell lung cancer	2	0.009379	0.000398574	Cdkn1b;E2f1
Gap junction	2	0.00957116	0.000398574	Prkca;Egfr
GnRH signaling pathway	2	0.00976506	0.000398574	Prkca;Egfr
Antigen processing and presentation	2	0.0103572	0.000414289	Cd8a;Cd8b1
Glycosphingolipid biosynthesis - lactoseries	1	0.0153134	0.000600525	Ggta1
Sulfur metabolism	1	0.0168319	0.000647381	Papss2
Cell Communication	2	0.0173592	0.000655065	Krt8;Krt18
C21-Steroid hormone metabolism	1	0.019862	0.000735629	Hsd11b1
Keratan sulfate biosynthesis	1	0.0228828	0.000824606	B4galt1
Glycosaminoglycan degradation	1	0.0228828	0.000824606	Hyal2
Renin-angiotensin system	1	0.0288969	0.000996444	Nln
Systemic lupus erythematosus	2	0.0314206	0.00103708	Fcgr2b;C1r
Phenylalanine metabolism	1	0.0318902	0.00103708	Maoa
Selenoamino acid metabolism	1	0.0333834	0.00105979	Papss2
Urea cycle and metabolism of amino groups	1	0.0393335	0.00122727	Maoa
Histidine metabolism	1	0.0408153	0.00122727	Maoa
Pentose phosphate pathway	1	0.0408153	0.00122727	Pfkp
Glycan structures - degradation	1	0.0408153	0.00122727	Hyal2
Alzheimer's disease	1	0.0422949	0.00122727	Il1b
Regulation of actin cytoskeleton	2	0.042341	0.00122727	Cd14;Egfr
Folate biosynthesis	1	0.0452473	0.00129278	Spr
